# Supplementary material for: Human footprint on estuarine tidal hydrodynamics
Source: Nat Geosci. 2026 Apr 24;19(6):620–9. doi: 10.1038/s41561-026-01969-4 (PMC13259921; doi:10.1038/s41561-026-01969-4)
Supplement: Supplementary file 2 — (Sheet 1) This file lists all data sources used throughout the study. It includes information on the origin, type and additional details for each dataset referenced in the analysis. (Sheet 2) This file contains a detailed inventory of major human interventions that may have influenced the hydrodynamics of the estuaries analysed in this study. Each intervention is categorized by type, and relevant sources are provided. [file 41561_2026_1969_MOESM2_ESM.xlsx]

## Sheet: Sources
	System	Parameters	Period	Source	Notes
	Passur, Bangladesh	High water, low water, tidal range, propagation speeds	01/02/1965-31/03/1965	Netherlands Engineering Consultants - NEDECO. (1967). East Pakistan Inland Water Transport Authority: Surveys of inland waterways and ports 1963-1967 Vol. 3, Hydrology and morphology. NEDECO;	Water levels are digitized from Fig 3.5, values refer to spring tide. Propogation speeds are determined from Figures CC5A & CC5B and linearly interpolated to tide gauge stations. Propagation speeds determined for the reach between Hiron Point and Khulna.
	Passur, Bangladesh	High water, low water, tidal range, propagation speeds	01/02/2014-31/03/2014	van Maren, D. S., Beemster, J. G. W., Wang, Z. B., Khan, Z. H., Schrijvershof, R. A., & Hoitink, A. J. F. (2023). Tidal amplification and river capture in response to land reclamation in the Ganges-Brahmaputra delta. CATENA, 220, 106651. https://doi.org/10.1016/j.catena.2022.106651	Determined MHWS, MLWS, spring TR and the high and low water propagation speeds from the period feb-march 2014 (dry period). Propagation speeds determined for the reach between Hiron Point and Khulna.
	Passur, Bangladesh	Subtidal area, supratidal area, total area	1960 & 2015	Bain, R. L., Hale, R. P., & Goodbred, S. L. (2019). Flow Reorganization in an Anthropogenically Modified Tidal Channel Network: An Example From the Southwestern Ganges‐Brahmaputra‐Meghna Delta. Journal of Geophysical Research: Earth Surface, 124(8), 2141–2159. https://doi.org/10.1029/2018JF004996	Study determined pre and postpolder area's. Major polder construction started 1960-1970. The dataset does not cover the Sundarbans area.
	Passur, Bangladesh	Channel depth	2011	van Maren, D. S., Beemster, J. G. W., Wang, Z. B., Khan, Z. H., Schrijvershof, R. A., & Hoitink, A. J. F. (2023). Tidal amplification and river capture in response to land reclamation in the Ganges-Brahmaputra delta. CATENA, 220, 106651. https://doi.org/10.1016/j.catena.2022.106651
	Lingdingyang Bay, China	High water, low water, tidal range, propagation speeds	1965-1970 & 2012-2017	Zhang, P., Yang, Q., Wang, H., Cai, H., Liu, F., Zhao, T., & Jia, L. (2021). Stepwise alterations in tidal hydrodynamics in a highly human-modified estuary: The roles of channel deepening and narrowing. Journal of Hydrology, 597, 126153. https://doi.org/10.1016/j.jhydrol.2021.126153	MHW, MLW & TR determined for four station for the periods 1965-70 & 2012-17. Propagation speed is determined for the section between Hongkong and Sishengwei.
	Lingdingyang Bay, China	Subtidal area, Intertidal area, total area, channel depth,	1955-1965 & 2016-2019	Zhang, P., Yang, Q., Wang, H., Cai, H., Liu, F., Zhao, T., & Jia, L. (2021). Stepwise alterations in tidal hydrodynamics in a highly human-modified estuary: The roles of channel deepening and narrowing. Journal of Hydrology, 597, 126153. https://doi.org/10.1016/j.jhydrol.2021.126153	Area and channel depth calculations based on nautical charts from 1965 & 2016 (Lower LDB) and 1955 & 2019 (Upper LDB)
	Qiantang, China	Tidal range	1976-1984 & 2010-2018	Pan, C., Zheng, J., Cheng, G., He, C., & Tang, Z. (2019). Spatial and temporal variations of tide characteristics in Hangzhou Bay and cause analysis. The Ocean Engineering, 37(3), 1–11.	Water levels were digitized from Fig 3 and Fig 4, Locations determined from Fig 2.
	Qiantang, China	Total area	1980 & 2010	Xie, D., Wang, Z. B., Van der Wegen, M., & Huang, J. (2021). Morphodynamic modeling the impact of large-scale embankment on the large bar in a convergent estuary. Marine Geology, 442, 106638. https://doi.org/10.1016/j.margeo.2021.106638	Area changes determined from Fig 1
	Yangtze, China	High water, low water, tidal range, propagation speeds	1965-1969 & 2010-2014	Yu, X., Zhang, W., & Hoitink, A. J. F. (2020). Impact of river discharge seasonality change on tidal duration asymmetry in the Yangtze River Estuary. Scientific reports, 10(1), 6304.	Propagation speed is determined for the section between Gaoqiao and Wuhu
	Yangtze, China	Total area	1958 & 2010	Zhang, M., Townend, I., Zhou, Y., Wang, L., & Dai, Z. (2019). An examination of estuary stability in response to human interventions in the South Branch of the Yangtze (Changjiang) estuary, China. Estuarine, Coastal and Shelf Science, 228, 106383. https://doi.org/10.1016/j.ecss.2019.106383
	Yangtze, China	Channel depth	1958 & 2007	Zhang, M., Townend, I., Zhou, Y., Wang, L., & Dai, Z. (2019). An examination of estuary stability in response to human interventions in the South Branch of the Yangtze (Changjiang) estuary, China. Estuarine, Coastal and Shelf Science, 228, 106383. https://doi.org/10.1016/j.ecss.2019.106383
	Yangtze, China	Discharge	1964-1987 & 2002-2014	Yu, X., Zhang, W., & Hoitink, A. J. F. (2020). Impact of river discharge seasonality change on tidal duration asymmetry in the Yangtze River Estuary. Scientific reports, 10(1), 6304.	The mean annual discharge was calculated from daily averaged discharges at Datong for the periods 1964-1973 & 2005-2014
	Gironde, France	Tidal range, propagation speeds	2020	Tidal water levels were retreived from Réseaux marégraphiques français (REFMAR) and can be accessed through http://dx.doi.org/10.17183/REFMAR	Stations included: PAUILLAC_TROMPELOUP, LE_MARQUIS, BORDEAUX_VIGICRUES, LA_PALMYRE, BASSENS, AMBES, FORT_MEDOC, ROYAN_VIGICRUES, PORT_BLOC_GPM, BORDEAUX, LAMENA, RICHARD, PORT-BLOC
	Gironde, France	Tidal range, propagation speeds	1825	Pilote Francais Marées. Hautes Mers et Basses Mers Observeés pendant les campagnes hydrographiques de 1816 a 1838. (n.d.). (available from SHOM upon request)	Mean high and low water were determined of all the high / low water levels per station. The high / low water interval were determined as the time between passing of the moon over the Greenwhich Meridian and the following occurrence of HW / LW. Propagation speeds were then determined from the high / low water intervals.
	Gironde, France	Subtidal area, Intertidal area, supratidal area, total area, channel depth	1825	Beautemps-Beaupré, C.-F. (1825). Embouchure et cours de la Gironde [Hydrographic minutes]. Accessible through https://diffusion.shom.fr/donnees/donnees-historiques/archivesminutes-hydrographiques-anciennes.html	Charts (013_2_025bis_) 39, 42 - 46, 50 - 60
	Gironde, France	Supratidal area, intertidal area, supratidal area	2024	Electronic Nautical Charts (ENC's; FR474260, FR474270). ENC's can be purchased through: https://diffusion.shom.fr/cartes/cartes-marines.html	The subtidal, intertidal and supratidal area were determined from modern nautical charts in ENC format
	Gironde, France	Channel depth	2005-2020	Topo-bathymetric digital elevation model Gironde estuary. Accessible through https://diffusion.shom.fr/donnees/bathymerie/mnt-facade-gironde-amont.html and https://diffusion.shom.fr/donnees/bathymerie/mnt-facade-gironde-aval.html	Bathymetry is constructed from different sources dating between 2005-2020.
	Gironde, France	Discharge	1994-2023	Annual average discharges were collected from "Le service public d'information sur l'eau" (Eaufrance). Data can be accessed through https://www.eaufrance.fr/	Mean annual discharge was calculated over the period 1994-2023 for the Garrone at La Reole (O9190010), the Dordogne at Pessac-sur-Dordon (P555 0010), the Isle at Abzac (P7261510) and the Dronne at Coutras (P8462510). The discharges were subsequently added to get the inflow into the Gironde estuary
	Loire, France	Tidal range, propagation speeds	2020	Tidal water levels were retreived from Réseaux marégraphiques français (REFMAR) and can be accessed through http://dx.doi.org/10.17183/REFMAR
	Loire, France	Tidal range, propagation speeds	1821	Pilote Francais Marées. Hautes Mers et Basses Mers Observeés pendant les campagnes hydrographiques de 1816 a 1838. (n.d.).	Mean high and low water were determined of all the high / low water levels per station. The high / low water interval were determined as the time between passing of the moon over the Greenwhich Meridian and the following occurrence of HW / LW.
	Loire, France	Subtidal area, Intertidal area, supratidal area, total area, channel depth	1821	Beautemps-Beaupré, C.-F. (1821). La Loire, de l’embouchure à Nantes [Hydrographic minutes]. Accessible through https://diffusion.shom.fr/donnees/donnees-historiques/archivesminutes-hydrographiques-anciennes.html	Charts (012_2_015bis_) 08 - 18
	Loire, France	Supratidal area, intertidal area, supratidal area	2024	Electronic Nautical Charts (ENC's; FR567970, FR57396A, FR57396B, FR57396C). ENC's can be purchased through: https://diffusion.shom.fr/cartes/cartes-marines.html	The subtidal, intertidal and supratidal area were determined from modern nautical charts in ENC format
	Loire, France	Beautemps-Beaupré, C.-F. (1841). Carte Des Cotes de France. Partie Comprise Entre Dives et Saint Valery-en-Caux, Embouchure de la Seine. [Nautical Chart]. Available through E26	2000-2008	Bathy-topography of the Loire Estuary. Can be requested from GIP Loire Estuaire	Bathymetry is constructed from different sources dating between 2000-2008
	Loire, France	Discharge	1863-1892 & 1994-2023	Annual average discharges were collected from "Le service public d'information sur l'eau" (Eaufrance). Data can be accessed through https://www.eaufrance.fr/	Mean annual discharge was calculated over the periods 1863-1892 and 1994-2023 for the Loire at Montjean-sur-Loire (M5300010)
	Seine, France	Tidal range, propagation speeds	2010-2011	Grasso, F., Verney, R., Le Hir, P., Thouvenin, B., Schulz, E., Kervella, Y., Khojasteh Pour Fard, I., Lemoine, J.-P., Dumas, F., & Garnier, V. (2018). Suspended Sediment DynE26namics. Journal of Geophysical Research: Oceans, 123(1), 558–577. https://doi.org/10.1002/2017JC013185
	Seine, France	Tidal range, propagation speeds	1834	Pilote Francais Marées. Hautes Mers et Basses Mers Observeés pendant les campagnes hydrographiques de 1816 a 1838. (n.d.).	Mean high and low water were determined of all the high / low water levels per station. The high / low water interval were determined as the time between passing of the moon over the Greenwhich Meridian and the following occurrence of HW / LW.
	Seine, France	Subtidal area, Intertidal area, supratidal area, total area, channel depth	1834	Beautemps-Beaupré, C.-F. (1841). Carte Des Cotes de France. Partie Comprise Entre Dives et Saint Valery-en-Caux, Embouchure de la Seine. [Nautical Chart]. Available through https://diffusion.shom.fr/donnees/donnees-historiques/archives-cartes-marines-anciennes.html
			1834	Beautemps-Beaupré, C.-F. (1841). Carte particulière des Côtes de France. Cours de la Seine depuis le Trait jusqu’à Honfleur. [Nautical Chart]. Available through https://diffusion.shom.fr/donnees/donnees-historiques/archives-cartes-marines-anciennes.html
	Seine, France	Channel depth	2010-2022	Bathy-topography of the Seine Estuary. Can be requested from GIP Seine-Aval.	Bathymetry is constructed from different sources dating between 2010-2022.
	Seine, France	Supratidal area, intertidal area, supratidal area	2024	Electronic Nautical Charts (ENC's; FR474180, FR747190). ENC's can be purchased through: https://diffusion.shom.fr/cartes/cartes-marines.html	The subtidal, intertidal and supratidal area were determined from modern nautical charts in ENC format
	Seine, France	Discharge	2014-2023	Annual average discharges were collected from "Le service public d'information sur l'eau" (Eaufrance). Data can be accessed through https://www.eaufrance.fr/	Mean annual discharge was calculated over the period 1994-2023 for the Seine at Vernon (H3200001)
	Elbe, Germany	High water, low water, tidal range	2023	Tidal datums determined by Bundesamt Für Seeschiffahrt und Hydrographie (BSH) and can be accessed through https://www.bsh.de/EN/DATA/Predictions/Tides/tides_node.html	All stations along the main branch Elbe
	Elbe, Germany	Rise / fall duration	2023	Water level records for are provided by the Federal Waterways and Shipping Administration (WSV) and can be accessed through https://www.kuestendaten.de/DE/Services/Messreihen_Dateien_Download/Download_Zeitreihen_node.html (currently https://gezeiten.bsh.de/)
	Elbe, Germany	High water, low water, tidal range	1900-1910	Ebener, A., Bender, J., Eberle, M., Hein, H., Jensen, J., Mudersbach, C., & Rieken, M. (2021). Entwicklung der Tidekennwerte in den deutschen Nordseeästuaren Ems, Weser und Elbe unter dem Einfluss der Tidedynamik in der Nordsee und den Oberwasserzuflüssen. https://doi.org/10.5675/HYWA_2021.5_1
	Elbe, Germany	Propagation speeds	1898	Reichs-Marine-Amt (1897). Gezeitentafeln das Jahr 1898 (p. 314).	Tidal propagation speeds were derived from the tabel fluthkonstanten.
	Elbe, Germany	Propagation speeds	2023	Tidal propagations speeds were determined from the Flussplan Elbe by Bundesamt Für Seeschiffahrt und Hydrographie (BSH) and can be accessed through https://www.bsh.de/EN/DATA/Predictions/Tides/tides_node.html
	Elbe, Germany	Subtidal area, intertidal area, supratidal area, total area	2023	Nautical Charts Elbe (DE4NO13Q, DE4NO13R, DE4NO13S, DE4NO14S, DE4NO15S, DE4NO13T, DE5NOHAM) purchased from Bundesamt für Seeschifffahrt und Hydrographie, Hamburg/Rostock	The subtidal, intertidal and supratidal area were determined from modern nautical charts in ENC format
	Elbe, Germany	Channel depth	2010	Bathymetry collected and distributed by the german Waterways and Shipping Administration (WSV). Data can be accessed through https://www.kuestendaten.de/Tideelbe/DE/Service/Kartenthemen/Kartenthemen_node.html
	Elbe, Germany	Subtidal area, intertidal area, supratidal area, total area, channel depth	1905	Deutsches Hydrographisches Institut. (1905). Mündungen der Jade, Weser & Elbe [Nautical Chart].	Purchased from Bundesamt fuer Seeschifffahrt und Hydrographie (BSH)
				Deutsches Hydrographisches Institut. (1905). Die Elbe von Brunsbüttel Bis Krautsand [Nautical Chart].
				Deutsches Hydrographisches Institut. (1905). Die Elbe von Krautsand Bis Brunshausen [Nautical Chart].
				Deutsches Hydrographisches Institut. (1905). Die Elbe von Brunshausen Bis Tinsdahl [Nautical Chart].
				Deutsches Hydrographisches Institut. (1905). Die Elbe von Tinsdahl Bis Hamburg [Nautical Chart].
	Elbe, Germany	Discharge	1890-1919 & 1987-2016	Ebener, A., Bender, J., Eberle, M., Hein, H., Jensen, J., Mudersbach, C., & Rieken, M. (2021). Entwicklung der Tidekennwerte in den deutschen Nordseeästuaren Ems, Weser und Elbe unter dem Einfluss der Tidedynamik in der Nordsee und den Oberwasserzuflüssen. https://doi.org/10.5675/HYWA_2021.5_1	Mean annual discharge was calculated over the periods 1890-1919 & 1987-2016 at Neu Darchau
	Weser, Germany	High water, low water, tidal range	2023	Tidal datums determined by Bundesamt Für Seeschiffahrt und Hydrographie (BSH) and can be accessed through https://www.bsh.de/EN/DATA/Predictions/Tides/tides_node.html	All stations along the main branch Weser
	Weser, Germany	High water, low water, tidal range	1900-1910	Ebener, A., Bender, J., Eberle, M., Hein, H., Jensen, J., Mudersbach, C., & Rieken, M. (2021). Entwicklung der Tidekennwerte in den deutschen Nordseeästuaren Ems, Weser und Elbe unter dem Einfluss der Tidedynamik in der Nordsee und den Oberwasserzuflüssen. https://doi.org/10.5675/HYWA_2021.5_1
	Weser, Germany	Propagation speeds	1898	Reichs-Marine-Amt (1897). Gezeitentafeln das Jahr 1898 (p. 314).	Tidal propagation speeds were derived from the tabel fluthkonstanten.
	Weser, Germany	Propagation speeds	2023	Tidal propagations speeds were determined from the Flussplan Weser by Bundesamt Für Seeschiffahrt und Hydrographie (BSH) and can be accessed through https://www.bsh.de/EN/DATA/Predictions/Tides/tides_node.html (currently https://gezeiten.bsh.de/)
	Weser, Germany	Subtidal area, intertidal area, supratidal area, total area	2023	Nautical Charts Weser (DE4NO14P, DE4NO15P, DE4NO16P, DE4NO17P, DE5NOBRM, DE4NO18Q) purchased from Bundesamt für Seeschifffahrt und Hydrographie, Hamburg/Rostock	The subtidal, intertidal and supratidal area were determined from modern nautical charts in ENC format
	Weser, Germany	Channel depth	2012	Bathymetry collected and distributed by the german Waterways and Shipping Administration (WSV). Data can be accessed through https://www.kuestendaten.de/Tideweser/DE/Service/Kartenthemen/Kartenthemen_node.html
	Weser, Germany	Subtidal area, intertidal area, supratidal area, total area, channel depth	1905	Deutsches Hydrographisches Institut. (1905). Mündungen der Jade, Weser & Elbe [Nautical Chart].	Purchased from Bundesamt fuer Seeschifffahrt und Hydrographie (BSH)
				Deutsches Hydrographisches Institut. (1905). Die Weser von Elsfleth bis Bremen [Nautical Chart].
				Deutsches Hydrographisches Institut. (1905). Die Weser von Bremerhaven bis Elsfleth [Nautical Chart].
	Weser, Germany	Discharge	1891-1920 & 1987-2016	Ebener, A., Bender, J., Eberle, M., Hein, H., Jensen, J., Mudersbach, C., & Rieken, M. (2021). Entwicklung der Tidekennwerte in den deutschen Nordseeästuaren Ems, Weser und Elbe unter dem Einfluss der Tidedynamik in der Nordsee und den Oberwasserzuflüssen. https://doi.org/10.5675/HYWA_2021.5_1	Mean annual discharge was calculated over the periods 1891-1920 & 1987-2016 at Intschede
	Ems, Germany / The Netherlands	High water, low water, tidal range	2023	Tidal datums determined by Bundesamt Für Seeschiffahrt und Hydrographie (BSH) and can be accessed through https://www.bsh.de/EN/DATA/Predictions/Tides/tides_node.html (currently https://gezeiten.bsh.de/)
	Ems, Germany / The Netherlands	Rise / fall duration	2023	Water level records for the Ems estuary can be requested at the Wasserstraßen- und Schifffahrtsamt Ems-Nordsee (WSA Ems-Nordsee: https://www.wsa-ems-nordsee.wsv.de/Webs/WSA/Ems-Nordsee/DE/00_Startseite/startseite_node.html)	Closures of the Ems barrier were removed from calculations of the average durations of rise and fall. Closures of the Ems barrier were provided by the Lower Saxon State Department for Waterway, Coastal and Nature Conservation (NLWKN: https://www.nlwkn.niedersachsen.de/startseite/)
	Ems, Germany / The Netherlands	High water, low water, tidal range	1900-1910	Ebener, A., Bender, J., Eberle, M., Hein, H., Jensen, J., Mudersbach, C., & Rieken, M. (2021). Entwicklung der Tidekennwerte in den deutschen Nordseeästuaren Ems, Weser und Elbe unter dem Einfluss der Tidedynamik in der Nordsee und den Oberwasserzuflüssen. https://doi.org/10.5675/HYWA_2021.5_1	Hw/Lw/TR at Borküm Sudstrand only available from 1931-1940. Other stations HW/LW/TR were determined for the period 1900-1910. HW/LW/TR at Delfzijl were determined from data from Rijkswaterstaat, whilst the data was retreived from Ebener et al. (2021) for all German stations
				Daily HW/LW records at Delfzijl were digitized by the Directorate General for Public Works and Water Management (Rijkswaterstaat) and can be requested through the servicedesk data of Rijkswaterstaat (https:// www.rijkswaterstaat.nl/formulieren/contactformulier-servicedesk-data)
	Ems, Germany / The Netherlands	Propagation speeds	1898	Reichs-Marine-Amt (1897). Gezeitentafeln das Jahr 1898 (p. 314).	Tidal propagation speeds were derived from the tabel fluthkonstanten.
	Ems, Germany / The Netherlands	Propagation speeds	2023	Tidal propagations speeds were determined from the Flussplan Ems by Bundesamt Für Seeschiffahrt und Hydrographie (BSH) and can be accessed through https://www.bsh.de/EN/DATA/Predictions/Tides/tides_node.html
	Ems, Germany / The Netherlands	Subtidal area, intertidal area, supratidal area, total area	2023	Nautical Charts Ems (DE4NO15K, DE4NO15L, DE4NO16K, DE4NO16L, DE4NO16M, DE4NO17L, DE4NO17M, DE4NO18M) purchased from Bundesamt für Seeschifffahrt und Hydrographie, Hamburg/Rostock	The subtidal, intertidal and supratidal area were determined from modern nautical charts in ENC format
	Ems, Germany / The Netherlands	Channel depth	2015	Bathymetry collected and distributed by the german Waterways and Shipping Administration (WSV). Data can be accessed through https://www.kuestendaten.de/Tideems/DE/Service/Kartenthemen/Kartenthemen_node.html
	Ems, Germany / The Netherlands	Channel depth, Subtidal area, intertidal area, supratidal area, total area	1898-1937	Schrijvershof, R. A., van Maren, D. S., Van der Wegen, M., & Hoitink, A. J. F. (2024). Land reclamation controls on multi‐centennial estuarine evolution. Earth's Future, 12(11), e2024EF005080.
	Ems, Germany / The Netherlands	Discharge	1987-2016	Ebener, A., Bender, J., Eberle, M., Hein, H., Jensen, J., Mudersbach, C., & Rieken, M. (2021). Entwicklung der Tidekennwerte in den deutschen Nordseeästuaren Ems, Weser und Elbe unter dem Einfluss der Tidedynamik in der Nordsee und den Oberwasserzuflüssen. https://doi.org/10.5675/HYWA_2021.5_1	Mean annual discharge was calculated over the period 1987-2016 at Versen
	Rhine-Meuse, The Netherlands	High water, low water, tidal range, tidal propagation	1880-1890 & 2010-2019	Daily HW/LW records were digitized by the Directorate General for Public Works and Water Management (Rijkswaterstaat) and can be requested through the servicedesk data of Rijkswaterstaat (https:// www.rijkswaterstaat.nl/formulieren/contactformulier-servicedesk-data)	Stations: Hoek van Holland, Maassluis, Vlaardingen, Rotterdam, Krimpen a/d Lek, Schoonhoven, Hagestein Beneden
	Rhine-Meuse, The Netherlands	Subtidal area, Intertidal area, supratidal area, total area, channel depth	1884	Ministerie van Marine, afdeeling Hydrographie (1884) De Maas tot Rotterdam. Hydrografische kaart op de schaal van 1:30000 [Nautical Chart].	Through city archives Rotterdam
	Rhine-Meuse, The Netherlands	Subtidal area, Intertidal area, supratidal area, total area	2022	Nautical Charts Rhine-Meuse estuary (2R70990A, 2R70995A, 2R71002N, 2R71002S, 2R71007N, 2R1007S, 2R71011N, 2R71011S, 2R71016N, 2R71016S, 2R71022N, 2R71022S, 2R71028N, 2R71028S, 2R71033N, 2R71033S, 2R71037N, 2R71037S) requested from Dienst der Hydrografie, Koninklijke Marine at https://www.informatiehuismarien.nl/producten/electronic-navigational-charts/	The subtidal, intertidal and supratidal area were determined from modern nautical charts in ENC format
	Rhine-Meuse, The Netherlands	Channel depth	2020	Echosoundings from the year 2020 collected by the Directorate General for Public Works and Water Management (Rijkswaterstaat) and can be requested through the servicedesk data of Rijkswaterstaat (https:// www.rijkswaterstaat.nl/formulieren/contactformulier-servicedesk-data)
	Rhine-Meuse, The Netherlands	Discharge	1879 & 2006	Vellinga, N. E., Hoitink, A. J. F., van der Vegt, M., Zhang, W., & Hoekstra, P. (2014). Human impacts on tides overwhelm the effect of sea level rise on extreme water levels in the Rhine–Meuse delta. Coastal engineering, 90, 40-50.	Discharges were derived from fig 2 in Vellinga et al. (2014)
	Scheldt, Belgium / The Netherlands	Tidal range, propagation speeds	1842-1862	Coen, I. (1988). Ontstaan en ontwikkeling van de Westerschelde. Water, 43(1), 156–162.;	Water levels digitized from Fig 45 and Fig 46. Propagation speed from the table on p65 (Beautemps-Beaupre & Coen-Theuns) for the stretch between Vlissingen and Antwerpen. These values refer to high water.
				Coen, I. (2008). De eeuwige Schelde? Ontstaan en ontwikkeling van de Schelde. Technical Report D/2007/3241/203, waterbouwkundig laboratorium.
	Scheldt, Belgium / The Netherlands	High water, low water, tidal range, tidal propagation	1888-1890 & 2013-2022	HW/LW records were digitized by the Ministerie voor openbare werken, hydrologisch inormatie centrum (MOW-HIC) and can be accessed through https://waterinfo.vlaanderen.be/. High resolution (10min) data were collected by the Ministerie voor openbare werken, hydrologisch inormatie centrum (MOW-HIC) and Rijkswaterstaat and can be accessed though https://waterinfo.vlaanderen.be/ and https://waterinfo.…	All stations along the main branch
	Scheldt, Belgium / The Netherlands	Subtidal area, intertidal area, supratidal area, total area	1799	van der Spek, A. J. F. (1997). Tidal asymmetry and long-term evolution of Holocene tidal basins in The Netherlands: Simulation of palaeo-tides in the Schelde estuary. Marine Geology, 141(1), 71–90. https://doi.org/10.1016/S0025-3227(97)00064-9	Digitized from Fig 3, map is based on Beautemps Beaupre of the Scheldt from 1799 (see below)
				Beautemps-Beaupré, C.-F. (1799). Reconnoissance du cours du Hont ou Wester Schelde (Escaut Occidental) depuis Antwerpen (Anvers) jusqu’à l’embouchure [Nautical Chart]. Dépôt Gal. de la Marine, Paris. https://objects.library.uu.nl/reader/index.php?obj=1874-352106&lan=en#page//85/20/21/85202109203208297406895763988199802744.jpg/mode/1up
	Scheldt, Belgium / The Netherlands	Subtidal area, intertidal area, supratidal area, total area	2022	Area's were determined from a map of the inundation frequency (<10%, 10-90%, >90%), which is available through https://www.scheldemonitor.be/geoviewer/?lang=en#!/
	Scheldt, Belgium / The Netherlands	Channel depth	1799-1800	Dam, G., van der Wegen, M., Taal, M., & van der Spek, A. (2022). Contrasting behaviour of sand and mud in a long-term sediment budget of the Western Scheldt estuary. Sedimentology, 69(5), 2267–2283. https://doi.org/10.1111/sed.12992	Bathymetry is determined from Beautemps-Beaupre map of the Scheldt from 1799 (see below)
				Beautemps-Beaupré, C.-F. (1799). Reconnoissance du cours du Hont ou Wester Schelde (Escaut Occidental) depuis Antwerpen (Anvers) jusqu’à l’embouchure [Nautical Chart]. Dépôt Gal. de la Marine, Paris. https://objects.library.uu.nl/reader/index.php?obj=1874-352106&lan=en#page//85/20/21/85202109203208297406895763988199802744.jpg/mode/1up
	Scheldt, Belgium / The Netherlands	Channel depth	2022	Echosoundings from the year 2022 collected by the Directorate General for Public Works and Water Management (Rijkswaterstaat) and can be requested through the servicedesk data of Rijkswaterstaat (https:// www.rijkswaterstaat.nl/formulieren/contactformulier-servicedesk-data)
	Scheldt, Belgium / The Netherlands	Discharge	1993–2022	Daily estimated discharge records at the Dutch-Belgian border were derived by Ministerie voor openbare werken, hydrologisch inormatie centrum (MOW-HIC) and can be accessed through https://waterinfo.vlaanderen.be/
	Thames, United Kingdom	High water, low water, tidal range, propagation speeds	1911-1920 & 1985-1995	Inayatillah, A., Haigh, I. D., Brand, J. H., Francis, K., Mortley, A., Durrant, M., ... & Hogarth, P. (2022). Digitising historical sea level records in the Thames Estuary, UK. Scientific Data, 9(1), 1-13.
	Thames, United Kingdom	Subtidal area, Intertidal area, total area, channel depth	1910-1915 & 1990-1995	Siggers, G., Spearman, J., Littlewood, M., & Donovan, B. (2006). One hundred years of morphological change in the Thames Estuary. Impacts on tide levels and implications for flood risk management to 2100. 41st Defra Flood and Coastal Management Conference, York, UK. https://eprints.hrwallingford.com/586/	Areas and channel depth were taken from table 1
	Thames, United Kingdom	Discharge	1900-1929 & 1975-2004	Daily Averaged Discharges were collected from the National River Flow Archive (NRFA). NRFA discharge data can be accessed through https://nrfa.ceh.ac.uk/data/search	Mean annual discharge was calculated over the periods 1900-1929 & 1975-2004 at Kingston (39001)
	Cape Fear, USA	Tidal range, propagation speeds	1899	U.S. Coast and Geodetic Survey. (1899). Tide Tables For The Year 1900 (p. 503).	The tidal range at the different stations was determined from the range ratio between the subordinate and reference stations
	Cape Fear, USA	Tidal range, propagation speeds	1983-2001	Tidal datums were retrieved from the National Ocean and Atmospheric Administration (NOAA) and the United States Geological Survey (USGS). NOAA tidal datums can be accessed through https://tidesandcurrents.noaa.gov/ and USGS water level can be accessed through https://dashboard.waterdata.usgs.gov/app/nwd/en/?aoi=default	NOAA tidal datums were determined for the period 1983-2001. The tidal datums for USGS station Burgaw (Station ID: 02108566) were determined for the period 2007-2019 using the tide peaks toolbox (Palmer et al., 2023)
	Cape Fear, USA	High water, low water	1936-1939 & 2019-2022	Hourly water level data was retrieved from the National Ocean and Atmospheric Administration (NOAA). NOAA tidal datums can be accessed through https://tidesandcurrents.noaa.gov/
	Cape Fear, USA	Subtidal area, intertidal area, supratidal area, total area, channel depth	1855	U.S. Coast Survey. (1855). Preliminary Chart Of Entrances To Cape Fear River, North Caroline (Chart Number: 424) [Nautical Chart]. https://www.historicalcharts.noaa.gov/image.php?filename=424-00-1855
				Familkhalili, R., & Talke, S. A. (2016). The effect of channel deepening on tides and storm surge: A case study of Wilmington, NC. Geophysical Research Letters, 43(17), 9138–9147. https://doi.org/10.1002/2016GL069494
	Cape Fear, USA	Supratidal area, intertidal area, supratidal area	2018-2024	Electronic Nautical Charts (ENC's; US5ILMDC, US5ILMDD, US5ILMEC ,US5ILMED, US5ILMEE, US5ILMFD, US5ILMGD, US5ILMHD, US5ILMIC, US5ILMID, US5ILMJC, US5ILMJD, US5NC1BF, US5NC1CI, US5NC1DI, US5NC1EI). ENC's can be accessed through: https://charts.noaa.gov/InteractiveCatalog/nrnc.shtml	The subtidal, intertidal and supratidal area were determined from modern nautical charts in ENC format
	Cape Fear, USA	Channel depth	1934-1975	Bathymetry collected and distributed by the National Oceanic and Atmospheric Administration (NOAA). Data can be accessed through https://www.ncei.noaa.gov/products/estuarine-bathymetric-digital-elevation-models	Bathymetry for the Cape Fear River was derived from seven surveys containing 34,390 soundings. No surveys were omitted. The average separation between soundings was 54 meters. One survey in the south dated from 1934. The remaining six surveys dated from 1970 to 1975. Bathymetry could be updated with more recent surveys in the channels (2007-2019)
	Cape Fear, USA	Discharge	1994-2023	Annual average discharges were collected from the United States Geological Surves (USGS). USGS discharge data can be accessed through https://dashboard.waterdata.usgs.gov/app/nwd/en/?aoi=default	Mean annual discharge was calculated over the period 1994-2023 as the sum of USGS stations Northeast Cape Fear River near Chinquapin, NC (Station ID: 02108000), Cape Fear River at Lock 1 near Kelly, NC (Station ID: 02105769), and Black River near Tomahawk, NC (Station ID: 02106500)
	Columbia, USA	Tidal range, propagation speeds	1899	U.S. Coast and Geodetic Survey. (1899). Tide Tables For The Year 1900 (p. 503).	The tidal range at the different stations was determined from the range ratio between the subordinate and reference stations
	Columbia, USA	Tidal range, propagation speeds	1983-2001	Tidal datums were retrieved from the National Ocean and Atmospheric Administration (NOAA). NOAA tidal datums can be accessed through https://tidesandcurrents.noaa.gov.	NOAA tidal datums were determined for the period 1983-2001.
	Columbia, USA	High water, low water	1925 & 2018	Hourly water level data was retrieved from the National Ocean and Atmospheric Administration (NOAA). NOAA tidal datums can be accessed through https://tidesandcurrents.noaa.gov/
	Columbia, USA	Subtidal area, intertidal area, supratidal area, total area, channel depth	1874-1902	Helaire, L. T., Talke, S. A., Jay, D. A., & Mahedy, D. (2019). Historical changes in Lower Columbia River and estuary floods: A numerical study. Journal of Geophysical Research: Oceans, 124(11), 7926-7946.
				U.S. Coast Survey. (1874). 640 Columbia River Sheet 1 [Nautical Chart]. https://www.historicalcharts.noaa.gov/image.php?filename=640-00-1874
				U.S. Coast Survey. (1879). 641 Columbia River Sheet 2 [Nautical Chart]. https://www.historicalcharts.noaa.gov/image.php?filename=641-00-1879
				U.S. Coast Survey. (1878). 641 Columbia River Sheet 3 [Nautical Chart]. https://www.historicalcharts.noaa.gov/image.php?filename=641-00-1878
				U.S. Coast Survey. (1888). P-1978 Columbia River Sheet 4: Grim’s Island to Kalama [Nautical Chart]. https://www.historicalcharts.noaa.gov/image.php?filename=P-1978-6-1888
				U.S. Coast Survey. (1888). P-1999 Columbia River Sheet 5: Kalama to Fales Landing [Nautical Chart]. https://www.historicalcharts.noaa.gov/image.php?filename=P-1999-5-1888
				U.S. Coast Survey. (1888). P-2007 Columbia River Sheet 6: Fales Landing to Portland [Nautical Chart]. https://www.historicalcharts.noaa.gov/image.php?filename=P-2007-5-1888
				U.S. Coast and Geodetic Survey. (1902). 6146 Columbia River Vancouver to Reed Island [Nautical Chart]. https://www.historicalcharts.noaa.gov/image.php?filename=CP2789C
	Columbia, USA	Supratidal area, intertidal area, supratidal area	2023	Electronic Nautical Charts (ENC's; US5OR11M,US5OR12M,US5OR13M,US5OR14M,US5OR15M,US5OR16M,US5OR19M). ENC's can be accessed through: https://charts.noaa.gov/InteractiveCatalog/nrnc.shtml	The subtidal, intertidal and supratidal area were determined from modern nautical charts in ENC format
	Columbia, USA	Channel depth	2008-2010	Bathymetry distributed by the the Lower Columbia Estuary Partnership. Data can be accessed through https://www.estuarypartnership.org/our-work/monitoring/habitat-mapping/lower-columbia-digital-terrain-model	The digital terrain model includes recent elevation data available for the lower Columbia River and its floodplain, including the following sources: NOAA multibeam bathymetric surveys, 2008-2009; US Army Corps of Engineers crossline and channel bathymetric surveys, 2000 - 2009; Estuary Partnership shallow water bathymetric surveys, 2009 - 2010; US Army Corps of Engineers topographic LiDAR surveys…
	Columbia, USA	Discharge	1879-1908 & 1994-2023	Annual average discharges were collected from the United States Geological Surves (USGS). USGS discharge data can be accessed through https://dashboard.waterdata.usgs.gov/app/nwd/en/?aoi=default	Mean annual discharge was calculated over the periods 11879-1908 & 1994-2023 for USGS station Columbia River at the Dalles, OR (Station ID: 14105700)
	Connecticut, USA	Tidal range, propagation speeds	1899	U.S. Coast and Geodetic Survey. (1899). Tide Tables For The Year 1900 (p. 503).	The tidal range at the different stations was determined from the range ratio between the subordinate and reference stations
	Connecticut, USA	Tidal range, propagation speeds	1983-2019	Tidal datums were retrieved from the National Ocean and Atmospheric Administration (NOAA) and the United States Geological Survey (USGS). NOAA tidal datums can be accessed through https://tidesandcurrents.noaa.gov/ and USGS water level can be accessed through https://dashboard.waterdata.usgs.gov/app/nwd/en/?aoi=default	NOAA tidal datums were determined for the period 1983-2001. The tidal datums for USGS station Essex (Station ID: 01194750) were determined for the period 2010-2019 using the tide peaks toolbox (Palmer et al., 2023)
	Connecticut, USA	Subtidal area, intertidal area, supratidal area, total area, channel depth	1895-1911	U.S. Coast and Geodetic Survey. (1911). 253 Connecticut River: Entrance to Deep River [Nautical Chart]. https://www.historicalcharts.noaa.gov/image.php?filename=3N253-11
				U.S. Coast and Geodetic Survey. (1895). 254 Connecticut River: Deep River to Higganum [Nautical Chart]. https://www.historicalcharts.noaa.gov/image.php?filename=3N254-95
				U.S. Coast and Geodetic Survey. (1895). 255 Connecticut River: Higganum to Rocky Hill [Nautical Chart]. https://www.historicalcharts.noaa.gov/image.php?filename=3N255-95
				U.S. Coast and Geodetic Survey. (1895). 256 Connecticut River: Rocky Hill to Hartford [Nautical Chart]. https://www.historicalcharts.noaa.gov/image.php?filename=256-6-1895
	Connecticut, USA	Channel depth	1969	Bathymetry collected and distributed by the National Oceanic and Atmospheric Administration (NOAA). Data can be accessed through https://www.ncei.noaa.gov/maps/bathymetry/. NOS Hydrographic Surveys (H08997,H09051,H09052,H09059,H09077,H09086)
	Connecticut, USA	Supratidal area, intertidal area, supratidal area	2020-2024	Electronic Nautical Charts (ENC's; US5CT1ER,US5CT1ES,US5CT1ET,US5CT1FR,US5CT1FS,US5CT1GQ,US5CT1GR,US5CT1HP,US5CT1HQ,US5CT1IO,US5CT1IP,US5CT1JO,US5CT1KO,US5CT1LO). ENC's can be accessed through: https://charts.noaa.gov/InteractiveCatalog/nrnc.shtml	The subtidal, intertidal and supratidal area were determined from modern nautical charts in ENC format
	Connecticut, USA	Discharge	1905-1934 & 1994-2023	Annual average discharges were collected from the United States Geological Surves (USGS). USGS discharge data can be accessed through https://dashboard.waterdata.usgs.gov/app/nwd/en/?aoi=default	Mean annual discharge was calculated over the periods 1905-1934 & 1994-2023 for USGS station Connecticut River at Montague City, MA (Station ID: 01170500)
	Coos Bay, USA	Tidal range, propagation speeds	1899	U.S. Coast and Geodetic Survey. (1899). Tide Tables For The Year 1900 (p. 503).	The tidal range at the different stations was determined from the range ratio between the subordinate and reference stations
	Coos Bay, USA	Tidal range, propagation speeds	1983-2001	Tidal datums were retrieved from the National Ocean and Atmospheric Administration (NOAA). NOAA tidal datums can be accessed through https://tidesandcurrents.noaa.gov.	NOAA tidal datums were determined for the period 1983-2001.
	Coos Bay, USA	Subtidal area, intertidal area, supratidal area, total area, channel depth	1895	Eidam, E., Sutherland, D., Ralston, D., Dye, B., Conroy, T., Schmitt, J., Ruggiero, P., & Wood, J. (2020). Impacts of 150 years of shoreline and bathymetric change in the Coos Estuary, Oregon, USA. Estuaries and Coasts, 1–19.	Original source: U.S. Coast and Geodetic Survey. (1895). 5984 Coos Bay [Nautical Chart]. https://www.historicalcharts.noaa.gov/image.php?filename=5984-6-1895
				U.S. Coast and Geodetic Survey. (1895). 5984 Coos Bay [Nautical Chart]. https://www.historicalcharts.noaa.gov/image.php?filename=5984-6-1895
	Coos Bay, USA	Channel depth	2015	Eidam, E., Sutherland, D., Ralston, D., Dye, B., Conroy, T., Schmitt, J., Ruggiero, P., & Wood, J. (2020). Impacts of 150 years of shoreline and bathymetric change in the Coos Estuary, Oregon, USA. Estuaries and Coasts, 1–19.
	Coos Bay, USA	Supratidal area, intertidal area, supratidal area	2024	Electronic Nautical Charts (ENC's; US5OR47M). ENC's can be accessed through: https://charts.noaa.gov/InteractiveCatalog/nrnc.shtml	The subtidal, intertidal and supratidal area were determined from modern nautical charts in ENC format
	Delaware, USA	Tidal range, propagation speeds	1899	U.S. Coast and Geodetic Survey. (1899). Tide Tables For The Year 1900 (p. 503).	The tidal range at the different stations was determined from the range ratio between the subordinate and reference stations
	Delaware, USA	Tidal range, propagation speeds	1983-2001	Tidal datums were retrieved from the National Ocean and Atmospheric Administration (NOAA). NOAA tidal datums can be accessed through https://tidesandcurrents.noaa.gov.	NOAA tidal datums were determined for the period 1983-2001.
	Delaware, USA	High water, low water	1901-1903 & 2012-2014	Hourly water level data was retrieved from the National Ocean and Atmospheric Administration (NOAA). NOAA tidal datums can be accessed through https://tidesandcurrents.noaa.gov/
	Delaware, USA	Subtidal area, intertidal area, supratidal area, total area	1847-1881	Pareja‐Roman, L. F., Chant, R. J., & Sommerfield, C. K. (2020). Impact of Historical Channel Deepening on Tidal Hydraulics in the Delaware Estuary. Journal of Geophysical Research: Oceans, 125(12). https://doi.org/10.1029/2020JC016256
				U.S. Coast and Geodetic Survey. (1847). 124 Delaware Entrance [Nautical Chart]. https://www.historicalcharts.noaa.gov/image.php?filename=124-00-0000
				U.S. Coast and Geodetic Survey. (1848). 125 Delaware Bay and River [Nautical Chart]. https://www.historicalcharts.noaa.gov/image.php?filename=cp1180c
				U.S. Coast and Geodetic Survey. (1848). 125 Delaware River: Cross Ledge to Penns Neck [Nautical Chart]. https://www.historicalcharts.noaa.gov/image.php?filename=CP2524C
				U.S. Coast and Geodetic Survey. (1881). 126 Delaware River [Nautical Chart]. https://www.historicalcharts.noaa.gov/image.php?filename=126-00-0000
	Delaware, USA	Channel depth	1848 & 2015	Pareja‐Roman, L. F., Chant, R. J., & Sommerfield, C. K. (2020). Impact of Historical Channel Deepening on Tidal Hydraulics in the Delaware Estuary. Journal of Geophysical Research: Oceans, 125(12). https://doi.org/10.1029/2020JC016256
	Delaware, USA	Supratidal area, intertidal area, supratidal area	2022-2024	Electronic Nautical Charts (ENC's; US4DE11M,US4DE12M,US5DE13M,US5ILGAE,US5ILGAF,US5ILGAG,US5ILGBE,US5ILGBF,US5ILGCD,US5ILGCE,US5ILGCF,US5ILGDD,US5ILGDE,US5ILGDF,US5ILGEE,US5ILGEF,US5ILGFF,US5PHLAA,US5PHLAB,US5PHLBA,US5PHLBB,US5PHLBC,US5PHLBD,US5PHLBE,US5PHLCD,US5PHLCE,US5PHLCF,US5PHLDD,US5PHLDE,US5PHLDF,US5PHLDG,US5PHLDH,US5PHLEG,US5PHLEH,US5PHLEI,US5PHLEJ,US5PHLFI,US5PHLFJ,US5PHLGI,US5PHLGJ). EN…	The subtidal, intertidal and supratidal area were determined from modern nautical charts in ENC format
	Delaware, USA	Discharge	1913-1942 & 1993-2022	Annual average discharges were collected from the United States Geological Surves (USGS). USGS discharge data can be accessed through https://dashboard.waterdata.usgs.gov/app/nwd/en/?aoi=default	Mean annual discharge was calculated over the periods 1913-1942 & 1993-2022 for USGS station Delaware River at Trenton NJ (Station ID: 01463500)
	Hudson, USA	Tidal range, propagation speeds	1899	U.S. Coast and Geodetic Survey. (1899). Tide Tables For The Year 1900 (p. 503).	The tidal range at the different stations was determined from the range ratio between the subordinate and reference stations
	Hudson, USA	Tidal range, propagation speeds	1983-2001	Tidal datums were retrieved from the National Ocean and Atmospheric Administration (NOAA). NOAA tidal datums can be accessed through https://tidesandcurrents.noaa.gov.	NOAA tidal datums were determined for the period 1983-2001.
	Hudson, USA	High water, low water	1894-1904 & 2007-2017	Ralston, D. K., Talke, S., Geyer, W. R., Al-Zubaidi, H. A. M., & Sommerfield, C. K. (2019). Bigger Tides, Less Flooding: Effects of Dredging on Barotropic Dynamics in a Highly Modified Estuary. Journal of Geophysical Research: Oceans, 124(1), 196–211. https://doi.org/10.1029/2018JC014313
	Hudson, USA	Subtidal area, intertidal area, supratidal area, total area	1863-1878	Ralston, D. K., Talke, S., Geyer, W. R., Al‐Zubaidi, H. A. M., & Sommerfield, C. K. (2019). Bigger Tides, Less Flooding: Effects of Dredging on Barotropic Dynamics in a Highly Modified Estuary. Journal of Geophysical Research: Oceans, 124(1), 196–211. https://doi.org/10.1029/2018JC014313
				U.S. Coast and Geodetic Survey. (1878). 371 Hudson River: Haverstraw to Poughkeepsie [Nautical Chart]. https://www.historicalcharts.noaa.gov/image.php?filename=cp2508c
				U.S. Coast Survey. (1863). 9 Hudson River: Poughkeepsie to Troy [Nautical Chart]. https://www.historicalcharts.noaa.gov/image.php?filename=AR09-00-1863
				U.S. Coast Survey. (1865). 370 Hudson River: New York to Haverstraw [Nautical Chart]. https://www.historicalcharts.noaa.gov/image.php?filename=370-00-1865
				U.S. Coast Survey. (1866). 20 New York Bay and Harbour [Nautical Chart]. https://www.historicalcharts.noaa.gov/image.php?filename=20-00-1866
				U.S. Coast Survey. (1870). 369(2) New York Entrance [Nautical Chart]. https://www.historicalcharts.noaa.gov/image.php?filename=369(2)-0-1870
	Hudson, USA	Channel depth	1860 & 2015	Ralston, D. K., Talke, S., Geyer, W. R., Al‐Zubaidi, H. A. M., & Sommerfield, C. K. (2019). Bigger Tides, Less Flooding: Effects of Dredging on Barotropic Dynamics in a Highly Modified Estuary. Journal of Geophysical Research: Oceans, 124(1), 196–211. https://doi.org/10.1029/2018JC014313
	Hudson, USA	Supratidal area, intertidal area, supratidal area	2022-2024	Electronic Nautical Charts (ENC's; US4NY1CQ,US4NY1DQ,US4NY1EQ,US4NY1FQ,US4NY1FR,US4NY1GQ,US4NY1GR,US4NY1HR,US5NJ1TM,US5NJ1TN,US5NJ1UM,US5NJ1UN,US5NY1BE,US5NY1BF,US5NY1BG,US5NY1BH,US5NY1CE,US5NY1CF,US5NY1DE,US5NY1DF,US5NY1FF,US5NYCAB,US5NYCAC,US5NYCAD,US5NYCAE,US5NYCAF,US5NYCAG,US5NYCBB,US5NYCBC,US5NYCBD,US5NYCBE,US5NYCBF,US5NYCBG,US5NYCBH,US5NYCBI,US5NYCCD,US5NYCCE,US5NYCCF,US5NYCCG,US5NYCDD,US5N…	The subtidal, intertidal and supratidal area were determined from modern nautical charts in ENC format
	Hudson, USA	Discharge	1931–1955 & 1993–2022	Annual average discharges were collected from the United States Geological Surves (USGS). USGS discharge data can be accessed through https://dashboard.waterdata.usgs.gov/app/nwd/en/?aoi=default	Mean annual discharge was calculated over the periods 1931–1955 & 1993–2022 for USGS station Hudson River Above Lock 1 Near Waterford NY (Station ID: 01335754)
	James, USA	Tidal range, propagation speeds	1899	U.S. Coast and Geodetic Survey. (1899). Tide Tables For The Year 1900 (p. 503).	The tidal range at the different stations was determined from the range ratio between the subordinate and reference stations
	James, USA	Tidal range, propagation speeds	1983-2001	Tidal datums were retrieved from the National Ocean and Atmospheric Administration (NOAA). NOAA tidal datums can be accessed through https://tidesandcurrents.noaa.gov.	NOAA tidal datums were determined for the period 1983-2001.
	James, USA	Channel depth	1919-2012	Bathymetry collected and distributed by the National Oceanic and Atmospheric Administration (NOAA). Data can be accessed through https://www.ncei.noaa.gov/products/estuarine-bathymetric-digital-elevation-models	Part of the larger Chesapeak Bay Digital Elevation Model.
	James, USA	Subtidal area, intertidal area, supratidal area, total area, channel depth	1882-1888	U.S. Coast and Geodetic Survey. (1882). 401b James River: Point of Shoals to Sandy Point (sheet 2) [Nautical Chart]. https://www.historicalcharts.noaa.gov/image.php?filename=401B-1-1882
				U.S. Coast and Geodetic Survey. (1882). 401c James River: Sandy Point to City Point (sheet 3) [Nautical Chart]. https://www.historicalcharts.noaa.gov/image.php?filename=401c-01-1882
				U.S. Coast and Geodetic Survey. (1884). 401a James River: Hampton Roads to Point of Shoals (sheet 1) [Nautical Chart]. https://www.historicalcharts.noaa.gov/image.php?filename=401a-00-1884
				U.S. Coast and Geodetic Survey. (1888). 401d James River: City Point to Kingsland Creek (sheet 4) [Nautical Chart]. https://www.historicalcharts.noaa.gov/image.php?filename=401D-12-1888
				U.S. Coast and Geodetic Survey. (1888). 401e James River: Kingsland Creek to Richmond (sheet 5) [Nautical Chart]. https://www.historicalcharts.noaa.gov/image.php?filename=401E-12-1888
	James, USA	Discharge	1899-1928 & 1994-2023	Annual average discharges were collected from the United States Geological Surves (USGS). USGS discharge data can be accessed through https://dashboard.waterdata.usgs.gov/app/nwd/en/?aoi=default	Mean annual discharge was calculated over the periods 1899-1928 & 1994-2023 for USGS station James River at Cartersville, MA (Station ID: 02035000)
	James, USA	Supratidal area, intertidal area, supratidal area	2023-2024	Electronic Nautical Charts (ENC's; US5HPWAL,US5HPWAM,US5HPWBL,US5HPWBM,US5HPWBN,US5HPWCG,US5HPWCI,US5HPWCJ,US5HPWCK,US5HPWCL,US5HPWCM,US5HPWCN,US5HPWDB,US5HPWDF,US5HPWDG,US5HPWDH,US5HPWDI,US5HPWDJ,US5HPWDK,US5HPWDL,US5HPWDM,US5HPWEB,US5HPWEC,US5HPWED,US5HPWEF,US5HPWEG,US5HPWEH,US5HPWEI,US5HPWEJ,US5HPWFA,US5HPWFB,US5HPWFC,US5HPWFD,US5HPWFI,US5HPWFJ,US5HPWGA,US5HPWHA,US5ORFCD,US5ORFDD,US5VA13M,US5V…	The subtidal, intertidal and supratidal area were determined from modern nautical charts in ENC format
	Potomac, USA	Tidal range, propagation speeds	1899	U.S. Coast and Geodetic Survey. (1899). Tide Tables For The Year 1900 (p. 503).	The tidal range at the different stations was determined from the range ratio between the subordinate and reference stations
	Potomac, USA	Tidal range, propagation speeds	1983-2001	Tidal datums were retrieved from the National Ocean and Atmospheric Administration (NOAA) and the United States Geological Survey (USGS). NOAA tidal datums can be accessed through https://tidesandcurrents.noaa.gov/ and USGS water level can be accessed through https://dashboard.waterdata.usgs.gov/app/nwd/en/?aoi=default	NOAA tidal datums were determined for the period 1983-2001. The tidal datums for USGS stations Cameron StDock (Station ID: 0165258890), Indian Head (Station ID: 01655480) and Wisconsin Ave, Washington DC (Station ID: 01647600) were determined for the periods 2007-2023, 2022-2023 and 2009-2023, respectively, using the tide peaks toolbox (Palmer et al., 2023)
	Potomac, USA	Channel depth	1953-2012	Bathymetry collected and distributed by the National Oceanic and Atmospheric Administration (NOAA). Data can be accessed through https://www.ncei.noaa.gov/products/estuarine-bathymetric-digital-elevation-models	Part of the larger Chesapeak Bay Digital Elevation Model. Recent soundings from 2023 available in upper Potomac
	Potomac, USA	Discharge	1896–1925 & 1994–2023	Annual average discharges were collected from the United States Geological Surves (USGS). USGS discharge data can be accessed through https://dashboard.waterdata.usgs.gov/app/nwd/en/?aoi=default	Mean annual discharge was calculated over the periods 1896–1925 & 1994–2023 for USGS station Potomac River at Point of Rocks, MD (Station ID: 01638500)
	Potomac, USA	Subtidal area, intertidal area, supratidal area, total area, channel depth	1884	U.S. Coast and Geodetic Survey. (1884). 388 Potomac River: From Entrance to Piney Point (sheet 1) [Nautical Chart]. https://www.historicalcharts.noaa.gov/image.php?filename=388-00-1884
				U.S. Coast and Geodetic Survey. (1884). 389 Potomac River: Piney Point to Lower Cedar Point (sheet 2) [Nautical Chart]. https://www.historicalcharts.noaa.gov/image.php?filename=389-00-1884
				U.S. Coast and Geodetic Survey. (1884). 390 Potomac River: Lower Cedar Point to Indian Head (sheet 3) [Nautical Chart]. https://www.historicalcharts.noaa.gov/image.php?filename=390-00-1884
				U.S. Coast and Geodetic Survey. (1884). 391 Potomac River: Indian Head to Georgetown (sheet 4) [Nautical Chart]. https://www.historicalcharts.noaa.gov/image.php?filename=391-00-1884
	Potomac, USA	Supratidal area, intertidal area, supratidal area	2017-2024	Electronic Nautical Charts (ENC's; US4MD40M,US5MD40M,US5MD41M,US5MD42M,US5MD43M,US5MD44M,US5VA22M,US5VA27M). ENC's can be accessed through: https://charts.noaa.gov/InteractiveCatalog/nrnc.shtml	The subtidal, intertidal and supratidal area were determined from modern nautical charts in ENC format
	St Johns, USA	Tidal range, propagation speeds	1892	Gieseler, E. A. (1893). Report of Mr. E. A. Gieseler, Assistant Engineer, Upon the Gauging of the St. Johns River.	Table 1 and 2
	St Johns, USA	Tidal range, propagation speeds	1983-2001	Tidal datums were retrieved from the National Ocean and Atmospheric Administration (NOAA). NOAA tidal datums can be accessed through https://tidesandcurrents.noaa.gov.	NOAA tidal datums were determined for the period 1983-2001.
	St Johns, USA	High water, low water	1892	Talke, S. A., Familkhalili, R., & Jay, D. A. (2021). The Influence of Channel Deepening on Tides, River Discharge Effects, and Storm Surge. Journal of Geophysical Research: Oceans, 126(5). https://doi.org/10.1029/2020JC016328
	St Johns, USA	High water, low water	1983-2002	Tidal datums were retrieved from the National Ocean and Atmospheric Administration (NOAA). NOAA tidal datums can be accessed through https://tidesandcurrents.noaa.gov.
	St Johns, USA	Channel depth	1898	Talke, S. A., Familkhalili, R., & Jay, D. A. (2021). The Influence of Channel Deepening on Tides, River Discharge Effects, and Storm Surge. Journal of Geophysical Research: Oceans, 126(5). https://doi.org/10.1029/2020JC016328
	St Johns, USA	Subtidal area, intertidal area, supratidal area, total area, channel depth	1884-1898	U.S. Coast and Geodetic Survey. (1884). 455B St Johns River: From Jacksonville to Hibernia [Nautical Chart]. https://www.historicalcharts.noaa.gov/image.php?filename=455b-00-1884
				U.S. Coast and Geodetic Survey. (1898). 454A St Johns River: From Entrance to Jacksonville [Nautical Chart]. https://www.historicalcharts.noaa.gov/image.php?filename=454A-6-1898
	St Johns, USA	Supratidal area, intertidal area, supratidal area	2018-2024	Electronic Nautical Charts (ENC's;US5FL51M,US5FL52M,US5FL53M,US5FL54M,US5FL55M,US5FL57M,US5FL7SB,US5FL7TA,US5FL7TB,US5FL7U1,US5FL7UA,US5FL7UB,US5FL84M,US5JAXCB,US5JAXCC). ENC's can be accessed through: https://charts.noaa.gov/InteractiveCatalog/nrnc.shtml\	The subtidal, intertidal and supratidal area were determined from modern nautical charts in ENC format
	St Johns, USA	Discharge	1995–2023	Annual average discharges were collected from the United States Geological Surves (USGS). USGS discharge data can be accessed through https://dashboard.waterdata.usgs.gov/app/nwd/en/?aoi=default	Mean annual discharge was calculated over the period 1995–2023 for USGS station St. Johns River at Jacksonville, FL (Station ID: 02246500) from the annual averaged tidally filtered discharge
	San Fransisco North Bay, USA	Tidal range, propagation speeds	1899	U.S. Coast and Geodetic Survey. (1899). Tide Tables For The Year 1900 (p. 503).	The tidal range at the different stations was determined from the range ratio between the subordinate and reference stations
	San Fransisco North Bay, USA	Tidal range, propagation speeds	1983-2001	Tidal datums were retrieved from the National Ocean and Atmospheric Administration (NOAA) and the United States Geological Survey (USGS). NOAA tidal datums can be accessed through https://tidesandcurrents.noaa.gov/ and USGS water level can be accessed through https://dashboard.waterdata.usgs.gov/app/nwd/en/?aoi=default	NOAA tidal datums were determined for the period 1983-2001. The tidal datums for USGS stations Courtland (Station ID: 11447830), Delta Cross Channel (Station ID: 11447890), Freeport (Station ID: 11447650) and Georgiana Slough (Station ID: 11447905) were determined for the periods 2007-2018, 2007-2019, 2007-2019 and 2007-2019, respectively, using the tide peaks toolbox (Palmer et al., 2023)
	San Fransisco North Bay, USA	Supratidal area, intertidal area, supratidal area, total area	1850 & 1998	San Francisco Estuary Institute (SFEI). 1998. "Bay Area EcoAtlas V1.50b4 1998: Geographic Information System of wetland habitats past and present." Accessed [date retrieved]. http://www.sfei.org/content/ecoatlas-version-150b4-1998.
	San Fransisco North Bay, USA	Channel depth	1855-1866	Foxgrover, A.C., Fregoso, T.A., and Jaffe, B.E., 2024, Historical bathymetry and bathymetric change within San Francisco Bay, California: 1855 to 2005: U.S. Geological Survey data release, https://doi.org/10.5066/P13H35QB.
	San Fransisco North Bay, USA	Channel depth	1970-1990	Bathymetry collected and distributed by the National Oceanic and Atmospheric Administration (NOAA). Data can be accessed through https://www.ncei.noaa.gov/products/estuarine-bathymetric-digital-elevation-models
	San Fransisco North Bay, USA	Discharge	1870–1899 & 1982–2011	Moftakhari, H. R., Jay, D. A., Talke, S. A., & Schoellhamer, D. H. (2015). Estimation of historic flows and sediment loads to San Francisco Bay, 1849–2011. Journal of Hydrology, 529, 1247–1261. https://doi.org/10.1016/j.jhydrol.2015.08.043	Mean annual discharge was calculated over the periods 1870–1899 & 1982–2011 form the estimated yearly-averaged discharge into San Fransisco Bay
	San Fransisco South Bay, USA	Tidal range, propagation speeds	1899	U.S. Coast and Geodetic Survey. (1899). Tide Tables For The Year 1900 (p. 503).	The tidal range at the different stations was determined from the range ratio between the subordinate and reference stations
	San Fransisco South Bay, USA	Tidal range, propagation speeds	1983-2001	Tidal datums were retrieved from the National Ocean and Atmospheric Administration (NOAA). NOAA tidal datums can be accessed through https://tidesandcurrents.noaa.gov.	NOAA tidal datums were determined for the period 1983-2001.
	San Fransisco South Bay, USA	Supratidal area, intertidal area, supratidal area	1850 & 1998	San Francisco Estuary Institute (SFEI). 1998. "Bay Area EcoAtlas V1.50b4 1998: Geographic Information System of wetland habitats past and present." Accessed [date retrieved]. http://www.sfei.org/content/ecoatlas-version-150b4-1998.
	San Fransisco South Bay, USA	Channel depth	1855-1866	Foxgrover, A.C., Fregoso, T.A., and Jaffe, B.E., 2024, Historical bathymetry and bathymetric change within San Francisco Bay, California: 1855 to 2005: U.S. Geological Survey data release, https://doi.org/10.5066/P13H35QB.
	San Fransisco South Bay, USA	Channel depth	1970-1990	Bathymetry collected and distributed by the National Oceanic and Atmospheric Administration (NOAA). Data can be accessed through https://www.ncei.noaa.gov/products/estuarine-bathymetric-digital-elevation-models
	Savannah, USA	Tidal range, propagation speeds	1889-1890	Gieseler, E. A. (1894). Gauging at and near the Mouth of Savannah River, Georgia.	Table 1
	Savannah, USA	Tidal range, propagation speeds	1983-2001	Tidal datums were retrieved from the National Ocean and Atmospheric Administration (NOAA) and the United States Geological Survey (USGS). NOAA tidal datums can be accessed through https://tidesandcurrents.noaa.gov/ and USGS water level can be accessed through https://dashboard.waterdata.usgs.gov/app/nwd/en/?aoi=default	NOAA tidal datums were determined for the period 1983-2001. The tidal datums for USGS stations Elba Island (Station ID: 0219897993), GA25 (Station ID: 02198920), Garden City (Station ID: 021989715), I95 near Port Wentworth (Station ID: 02198840), Hardeeville (Station ID: 02198760) and USACE Dock (Station ID: 021989773) were determined for the periods 2013 - 2019, 2008-2019, 2013-2019, 2007-2019, …
	Savannah, USA	Supratidal area, intertidal area, supratidal area, total area, channel depth	1855	Bassett, G. (2022). Analysis of Changing Tidal Range in Savannah, Georgia and The Effect on High Tide Flooding and Storm Surge [MSc Thesis]. Califronia Polytechnic State University.
	Savannah, USA	Supratidal area, intertidal area, supratidal area, total area	2023	Electronic Nautical Charts (ENC's;US4SC22M,US5GA20M,US5GA21M,US5GA22M,US5GA24M,US5SAVCG). ENC's can be accessed through: https://charts.noaa.gov/InteractiveCatalog/nrnc.shtml\
	Savannah, USA	Channel depth	1937-1974	Bathymetry collected and distributed by the National Oceanic and Atmospheric Administration (NOAA). Data can be accessed through https://www.ncei.noaa.gov/products/estuarine-bathymetric-digital-elevation-models
	Savannah, USA	Discharge	1930–1959 & 1994-2023	Annual average discharges were collected from the United States Geological Surves (USGS). USGS discharge data can be accessed through https://dashboard.waterdata.usgs.gov/app/nwd/en/?aoi=default	Mean annual discharge was calculated over the periods 1930–1959 & 1994-2023 for USGS station Savannah River near Clyo, GA (Station ID: 02198500)

## Sheet: Interventions
Estuary	Country	Time / Period	Intervention	Description	Associated Values	Sources
Passur	Bangladesh	1800's	Land Reclamation	Large-scale conversion of mangroves to agriculture between Khulna–Mongla; early embankments began fragmenting intertidal storage and channels.		Van Maren et al.(2023)
Passur	Bangladesh	1961-1980's	Land Reclamation	Coastal Embankment Project (CEP) begins; widespread polder construction		Van Maren et al.(2023)
Scheldt	Belgium / The Netherlands	1867	Changes to the Channel Network	Kreekrakdam closes the Kreekrak, cutting one of the last connections between Western & Eastern Scheldt.		de Bok (2001)
Scheldt	Belgium / The Netherlands	1871	Changes to the Channel Network	Sloedam completed; final hydraulic connection between Eastern and Western Scheldt closed.		https://en.wikipedia.org/wiki/Sloedam
Scheldt	Belgium / The Netherlands	1997-1998	Channel Deepening	Second deepening (“tweede verruiming”): drempels deepened by ~1.5–2 m; disposal strategy shifts from mostly east to west/middle estuary.		Vandenbruwaene et al. (2020)
Scheldt	Belgium / The Netherlands	2008-2011	Channel Deepening	Third deepening (“derde verruiming”) Westerschelde + Beneden-Zeeschelde to enable 13.1 m draught tidal-independent access (≈ −14.7 m GLLWS on 11 thresholds & 3 shoals).		Vandenbruwaene et al. (2020)
Scheldt	Belgium / The Netherlands	1973-1976	Channel Deepening	First major deepening (“eerste verruiming”) of navigation channel (drempels deepened/widened).		Vandenbruwaene et al. (2020)
Scheldt	Belgium / The Netherlands	1918	Land Reclamation	Braakman partial reclamation (~344 ha inpoldered).		Vandenbruwaene et al. (2020)
Scheldt	Belgium / The Netherlands	1952	Land Reclamation	Braakman closure (Braakmanpolder, ~1,525 ha); large-scale reclamation at the south bank of the Western Scheldt.		Vandenbruwaene et al. (2020)
Scheldt	Belgium / The Netherlands	1977	Miscellaneous	Sigma Plan launched after the 1976 storm surge: long program of dike upgrades + creation of controlled flood areas (CFAs).		https://www.sigmaplan.be/nl/over-het-sigmaplan
Scheldt	Belgium / The Netherlands	2022-2023	Misscellaneous	Hedwige–Prosperpolder (cross-border) reconnected		https://vnsc.eu/natuurontwikkeling-hedwige-prospergebied-boven-verwachting-snel
Lingdingyang Bay	China	1992	Altered Flow Regime	Construction of Yantan Reservoir in upstream catchment		Wu et al. (2016)
Lingdingyang Bay	China	2007	Altered Flow Regime	Construction of Longtan Reservoir in upstream catchment		Wu et al. (2016)
Lingdingyang Bay	China	1959	Channel Deepening	Initial dredging of the West (Lingding) Channel to ~6.9 m (navigation channel)	6.9m	Wang et al. (2020)
Lingdingyang Bay	China	2001	Channel Deepening	Maintenance dredging target depth increased to -11.5m	11.5m	Cai et al. (2020)
Lingdingyang Bay	China	2007	Channel Deepening	Maintenance dredging target depth increased to -13.0m	13.0m	Cai et al. (2020)
Lingdingyang Bay	China	2012	Channel Deepening	Maintenance dredging target depth increased to -17.0m	17.0m	Cai et al. (2020)
Lingdingyang Bay	China	1980s	Channel Deepening	Maintenance dredging; target depth ~8.6 m mentioned for West Channel	8.6m	Wang et al. (2020)
Lingdingyang Bay	China	2004-2007	Channel Deepening	Tonggu Channel Dug		Wu et al. (2016)
Lingdingyang Bay	China	1980s–1990s (peak ~1995)	Channel Deepening / Changes to the channel network	Massive sand excavation across PRD network; >870×10⁶ m³ removed (1986–2003)		Wu et al. (2016)
Lingdingyang Bay	China	1964-1989	Land Reclamation	Large-scale shoreline advance / reclamation		Yang et al. (2022)
Lingdingyang Bay	China	1988–1997 (ceases after ~1997)	Land Reclamation	Reclamation boom (~356 km² added), then slows		Wu et al. (2016)
Qiantang	China	1957-1977	Altered Flow Regime	Major reservoir on upper Qiantang		https://en.wikipedia.org/wiki/Qiandao_Lake
Qiantang	China	1960s - present	Land Reclamation	Launch of coastal embankment & land reclamation		Xie et al. (2017);
Qiantang	China	1980s	Land Reclamation	Nanhui shore reclamation (north bay mouth)		Xie et al. (2017)
Yangtze	China	1993-2009	Altered Flow Regime	Construction of Three Gorges Dam		Guo et al. (2021)
Yangtze	China	1998-2010	Channel Deepeing, Changes to the Inlet Geometry	Deepwater Navigation Channel Project (North Passage): training walls (~50 km), jetties, dredging to 12.5 m		Guo et al. (2021)
Yangtze	China	1950s-1970s	Channel Deepening	Early channel training and stabilization works (bank revetments, dredging near Wusongkou)		Guo et al. (2021)
Yangtze	China	1950s-1960s	Land Reclamation	Large-scale reclamation near Xuliujing (head of South Branch), narrowing the channel from ~14.5 km to ~6.9 km		Zhang et al. (2019); Zhu et al. (2021)
Yangtze	China	1960s-1990s	Land Reclamation	Progressive reclamations around Changxing Island (mouth zone)		Zhang et al. (2019); Guo et al. (2021)
Yangtze	China	2010 onwards	Land Reclamation	Continued reclamations in the North Branch		Guo et al. (2021)
Gironde	France	1956-1980	Channel Deepening	Significant deepening of the Garonne channel between Bordeaux and Cadillac. Some sections were deepened by up to 6 meters, especially near Cadillac. This altered bank morphology from wide gravel beaches to steep edges		Jalon-Rojas et al. (2018); Sottolichio et al. (2013)
Gironde	France	1990-2000	Channel Deepening	Navigation channel is maintained at ~10 m depth and 300 m width between Bordeaux and Le Verdon (exact dates of increases in maintenance depths unknown to us)	10m	Jalon-Rojas et al. (2018); van Maanen & Sottolichio (2018)
Gironde	France	1825-1866	Land Reclamation	Originally two islands (Sans-Pain and Bouchaud), merged post-1866 to become Île Nouvelle. Used for agriculture and viticulture until the 1960s		Gironde estuary adapto, a LIFE project
Gironde	France	1960-1970	Land Reclamation	Salt meadows reclaimed for intensive agriculture at Mortagne-sur-Gironde		Gironde estuary adapto, a LIFE project
Gironde	France	1999-2010	Restoration Efforts	Breaches after stroms Martin and Xynthia were left open to allow tidal restoration on the Ile Nouvelle and at Mortagne-sur-Gironde Polders		Gironde estuary adapto, a LIFE project
Loire	France	1940	Channel Deepening	Lower section (km 0–10) deepened to -10.1m MSL	10.1m	Dijkstra & De Goede (2024)
Loire	France	1942	Channel Deepening	Exterior section (< km 0) deepened to ‐11.6 m MSL	11.6m	Dijkstra & De Goede (2024)
Loire	France	1898-1899	Channel Deepening	Embanked section (km 37–52) dredged to -4.8m below MSL at Saint-Nazaire	4.8m	Dijkstra & De Goede (2024)
Loire	France	1906-1912	Channel Deepening	Intermediate channel (km 10–37) deepened from - 2.7 m to -5.7 m MSL	5.7m	Dijkstra & De Goede (2024)
Loire	France	1948-1968	Channel Deepening	Intermediate and embanked sections (km 10–52) deepened from –6.2m to –8.7 m MSL	8.7m	Dijkstra & De Goede (2024)
Loire	France	1969–1973	Channel Deepening	Exterior section deepened to –13.0 m MSL. Lower section (km 0–10) deepened to -12.95m MSL. Intermediate and embanked sections (km 10–52) deepened to -9.2 m MSL	13m	Dijkstra & De Goede (2024)
Loire	France	1978–1980	Channel Deepening	Exterior and lower sections (km 0–10) deepened to -16.45m MSL	16.45m	Dijkstra & De Goede (2024)
Loire	France	1985–1986	Channel Deepening	Exterior section deepened to -17.3m MSL	17.3m	Dijkstra & De Goede (2024)
Loire	France	1850 (mid 1800's)	Channel Straightening	The Loire was constrained into a single navigable channel using groynes and dikes		Histoire - GIP Loire Estuaire
Loire	France	1850-1870	Harbour Construction	Development of Saint-Nazaire, Montoir, and Donges ports, shifting industrial focus downstream		Histoire - GIP Loire Estuaire
Loire	France	1892	Network Reconfiguration	Opening channel (Canal de la Martinière) connecting La Martinière au Pellerin and Le Carnet à Frossay (nontidal)		Canal de la Martinière — Wikipédia
Loire	France	2000-2026	Restoration Efforts	Abandonment of ineffective dikes and restoration of 300 ha of landscape by 2026. Focus on nature-based solutions and tidal marsh reconnection with a focus on nature-based solutions and tidal marsh reconnection		Loire Estuary | REWRITE
Loire	France	1880	Land Reclamation / Channel Straightening	The width of the estuary at Nantes-Roche Maurice was reduced from 1170 m to 200 m		Histoire - GIP Loire Estuaire
Seine	France	1945	Channel Deepening	Significant increase in admissable draught (8m at spring tide)	8m	Comment ont évolué les conditions de navigation sur la Seine ? - GIP Seine-Aval
Seine	France	2007	Channel Deepening	Modern natigation depth for large vessesl between Le Havre & Rouen (12.60m at spring tide)	12.6m	Comment ont évolué les conditions de navigation sur la Seine ? - GIP Seine-Aval
Seine	France	2018-2020	Channel Deepening	Increase in maintenance depth upstream of Rouen (to Courval) from 6.5m to 8.5m below CMH	8.5m	Seine Phase 5 | DEME Group
Seine	France	1848-1867	Channel Straightening	Piecemal jettying and channel straightening to stabilize and deepen the navigation channel to Rouen between Mailleraye-sur-Seine and Berville-sur-Mer		Avoine et al. (1984)
Seine	France	1867-1961	Channel Straightening	Training jetties extended to estuarine mouth		Avoine et al. (1984)
Seine	France	1887	Network Reconfiguration	Channel connection between mouth (Le Havre) & Tancarville (nontidal)		Tancarville Canal - Wikipedia
Seine	France	1878-1881	Tidal Barrier	Construction Poses-Amfreville Dam at 160 km from the mouth	160km	Dam and locks | Office de Tourisme Seine et Eure
Seine	France	1842	Channel Deepening	Initial channel maintenance depths (2.5m at spring tide)	2.5m	Comment ont évolué les conditions de navigation sur la Seine ? - GIP Seine-Aval
Seine	France	2000-2025	Land Reclamation	Large extension Le Havre Harbour called Port 2000		Le Havre - Phase I.indd
Elbe	Germany	1969	Changes to the Channel Network	expansion of fairway ; connection of island Neßsand, island Hanskalbsand and island Schweinsand > today these are one island between main branch of Elbe and Hahnöfer Nebenelbe (sidebranch)		https://henry.baw.de/items/488873fe-df64-451f-866d-7f81fb673654
Elbe	Germany	1939 to 1962	Changes to the Channel Network	phase 1: reduction of estuary mouth from 3 to 2 channel system		https://henry.baw.de/items/488873fe-df64-451f-866d-7f81fb673652
Elbe	Germany	1975 to 1977	Changes to the Channel Network	phase 2: reduction of estuary mouth from 3 to 2 channel system		https://henry.baw.de/items/488873fe-df64-451f-866d-7f81fb673656
Elbe	Germany	2019	Channel Deepening	adaption of navigational channel to vessel draft of 14.5m		https://www.kuestendaten.de/Tideelbe/DE/Projekte/FRA20XX/Geplante_Fahrrinnenanpassung_node.html
Elbe	Germany	1936-1950	Channel Deepening	m -10 expansion	10m	https://henry.baw.de/items/488873fe-df64-451f-866d-7f81fb673643
Elbe	Germany	1957-1962	Channel Deepening	m -11 expansion	11m	https://henry.baw.de/items/488873fe-df64-451f-866d-7f81fb673644
Elbe	Germany	1964-1969	Channel Deepening	m -12 expansion	12m	https://henry.baw.de/items/488873fe-df64-451f-866d-7f81fb673645
Elbe	Germany	1974-1978	Channel Deepening	m -13.5 expansion	13.5m	https://henry.baw.de/items/488873fe-df64-451f-866d-7f81fb673646
Elbe	Germany	1999-2000	Channel Deepening	m -14.5 expansion	14.5m	https://henry.baw.de/items/488873fe-df64-451f-866d-7f81fb673647
Elbe	Germany	1922 to 1937	Channel Deepening / Changes to the Inlet Geometry	groynes along Osteriff; dredging of Ostebank; guiding dam at Hermannshof (near Neufelder Watt)		https://henry.baw.de/items/488873fe-df64-451f-866d-7f81fb673651
Elbe	Germany	1840 to 1850	Channel Deepening / Misscellaneous	dredging in Hamburg Habor to provide depth of current vessel drafts (as needed); development of "Norderelbe" and "Köhlbrant"; opening to Kaltehofe and construction of Bunthaus (> increaased flow in Norderelbe); measures from Seevemündung (mouth of Seeeve) to Brunshausen ( > "foundation of the Elbe estuary as it exists today" )		https://henry.baw.de/items/488873fe-df64-451f-866d-7f81fb673648
Elbe	Germany	1971 to 1977	Land Reclamation	large parts of the island of Schwarztonnensand were raised; Shaping of the islands Lühesand and Rhinplatte; Use of Lühesand and Rhinplatte as guiding islands		https://henry.baw.de/items/488873fe-df64-451f-866d-7f81fb673655
Elbe	Germany	until 1968	Land Reclamation	new island Neßsand developed		https://henry.baw.de/items/488873fe-df64-451f-866d-7f81fb673653
Elbe	Germany	1910/1911	Misscellaneous	dam (length 7.5 km ) between Schweinesand and Hanskalbsand		https://henry.baw.de/items/488873fe-df64-451f-866d-7f81fb673649
Elbe	Germany	1922 to 1930	Misscellaneous	dam/ training wall at Pagensand		https://henry.baw.de/items/488873fe-df64-451f-866d-7f81fb673650
Elbe	Germany	1956-1960	Tidal Barrier	Construction Staustufe Geesthacht at 140km from the mouth	140km	Staustufe Geesthacht – Wikipedia
Weser	Germany	1910-1911	Changes to the Inlet Geometry	construction of groynes near Imsum (outer Weser), guiding dam at Robbensüdsteert		http://www.wsa-bremerhaven.de/weserausbauten/geschichte_der_weserausbauten_/index.html (accessed 29.07.2016)
Weser	Germany	1887-1895	Channel Deepening	Expansion of upstream Weser, deepening for vessels of 5m draft	5m	Kuratorium für Forschung im Küsteningenieurwesen (Ed.). (2008).
Weser	Germany	1913-1916	Channel Deepening	deepening in upper Weser for vessels with draft of 7m	7m	Kuratorium für Forschung im Küsteningenieurwesen (Ed.). (2008).
Weser	Germany	1921 -1924	Channel Deepening	"Upgrading of the Lower Weser for vessels with a draft of 7.0 m when leaving Bremen (extended 7.0 m-correction of the UW"	7m	Kuratorium für Forschung im Küsteningenieurwesen (Ed.). (2008).
Weser	Germany	1925 -1929	Channel Deepening	deepening in upper Weser ("Fedderwarder Arm") for vessels with draft of 8m	8m	Kuratorium für Forschung im Küsteningenieurwesen (Ed.). (2008).
Weser	Germany	1953-1958	Channel Deepening	deepening of the upper Weser for vessels with a draft of 8.7 m, levelling of the bottom sill at Brake ("Braker Buckel")	8.7m	Kuratorium für Forschung im Küsteningenieurwesen (Ed.). (2008).
Weser	Germany	1969-1971	Channel Deepening	Deepening of lower Weser (downstream) to chart datum of -12m; addiional groyne constructions	12m	Kuratorium für Forschung im Küsteningenieurwesen (Ed.). (2008).
Weser	Germany	1973 - 1974	Channel Deepening	"Deepening of the Lower Weser between Bremerhaven and Nordenham to SKN – 11m and dredging of the turning circles"	11m	Kuratorium für Forschung im Küsteningenieurwesen (Ed.). (2008).
Weser	Germany	1973 - 1978	Channel Deepening	Deepening of upper Weser, between Brake and Bremen to chart datum -9m	9m	Kuratorium für Forschung im Küsteningenieurwesen (Ed.). (2008).
Weser	Germany	1998-1999	Channel Deepening	deepening downstream Weser to chart datum -14m	14m	Kuratorium für Forschung im Küsteningenieurwesen (Ed.). (2008).
Weser	Germany	1922- 1928	Channel Deepening / Changes to the Inlet Geometry	"Upgrading of ‚Fedderwarder Arm’ in Outer Weser to SKN – 10 m", SKN = chart datum; guiding dams and groynes at Langlütjen, Robbenplate	10m	Kuratorium für Forschung im Küsteningenieurwesen (Ed.). (2008).
Weser	Germany	1906-1911	Miscellaneous	Construction of the Hemelingen weir system, intended to prevent the further deepening of the Lower Weser from lowering the groundwater levels in the Prussian marshes upstream of Bremen.		http://www.wsa-bremerhaven.de/weserausbauten/geschichte_der_weserausbauten_/index.html (accessed 29.07.2016)
Weser	Germany	2006	Misscellaneous	construction of turning area for ships at Bremerhaven		Kuratorium für Forschung im Küsteningenieurwesen (Ed.). (2008).
Weser	Germany	1982-1991	Misscellaneous	Construction and renewal of river groynes and training structures (Leitwerken) between Nordenham and Brake as part of the 9-meter expansion		Kuratorium für Forschung im Küsteningenieurwesen (Ed.). (2008).
Weser	Germany	1906-1911	Tidal Barrier	Construction original Weserwehr in Bremen at 72km from the mouth	72km	Bremer Weserwehr – Wikipedia
Weser	Germany	1945 (April)	Tidal Barrier	Weserwehr damaged and destroyed in WWII		Bremer Weserwehr – Wikipedia
Weser	Germany	1948-1949	Tidal Barrier	Weserwehr rebuilt		Bremer Weserwehr – Wikipedia
Weser	Germany	1989-1993	Tidal Barrier	Weserwehr fully replaced by a new structure		Bremer Weserwehr – Wikipedia
Weser	Germany	1891-1895	Channel Deepening /Misscelaneous	construction of training walls at the Franzius Plate (length 6km), and off Imsum (1.6 kml ength); deepneing of outer(downstream) Weser to 7.3m depth below mean low water, expansion of eastern channel (outer Weser), "Wurster Arm"	7.3m	http://www.wsa-bremerhaven.de/weserausbauten/geschichte_der_weserausbauten_/index.html (accessed 29.07.2016)
Ems	Germany / The Netherlands	1900	Changes to the Channel Network	Main fairway channel changed from southern location bay of Watum to East Frisian Gatje (Gatjebogen); improvement of access to Emden Fairway		https://henry.baw.de/bitstream/20.500.11970/108616/1/BAWFuE-Abschlussbericht_MudEstuary-B_2020-3.pdf
Ems	Germany / The Netherlands	1986	Channel Deepening	Deepnening from -4m to -7m vessel draft	7m	https://henry.baw.de/bitstream/20.500.11970/108616/1/BAWFuE-Abschlussbericht_MudEstuary-B_2020-3.pdf
Ems	Germany / The Netherlands	1994	Channel Deepening	Dredging of Fairway of upstream tidal Ems to -7.3m vessel draft as needed (!)	7.3m	https://henry.baw.de/bitstream/20.500.11970/108616/1/BAWFuE-Abschlussbericht_MudEstuary-B_2020-3.pdf
Ems	Germany / The Netherlands	1911-1929	Channel Deepening	Assured depths: Emden–Leer to −5.0 m MHW; Leer–Papenburg to −4.0 to −4.5 m MHW (progressive navigational deepening).		https://henry.baw.de/bitstream/20.500.11970/108616/1/BAWFuE-Abschlussbericht_MudEstuary-B_2020-3.pdf
Ems	Germany / The Netherlands	1960s	Channel Deepening	Emden Chart datum to -8m	8m	https://henry.baw.de/bitstream/20.500.11970/108616/1/BAWFuE-Abschlussbericht_MudEstuary-B_2020-3.pdf
Ems	Germany / The Netherlands	1930s	Channel Deepening / Misscellaneous	Geiseleitdamm strengthened; further deepening: Outer Ems to −7.0 m SKN; Pogum–Leer to −5.5 m MHW; Leer–Papenburg to −4.2 m MHW.		https://henry.baw.de/bitstream/20.500.11970/108616/1/BAWFuE-Abschlussbericht_MudEstuary-B_2020-3.pdf
Ems	Germany / The Netherlands	1984	Channel Straightening	Channel straightening of upstream stretches		https://henry.baw.de/bitstream/20.500.11970/108616/1/BAWFuE-Abschlussbericht_MudEstuary-B_2020-3.pdf
Ems	Germany / The Netherlands	1892-1899	Channel Straightening	Meander cut-offs at Tunxdorf and Rhede; straightening of the lower Ems.		https://henry.baw.de/bitstream/20.500.11970/108616/1/BAWFuE-Abschlussbericht_MudEstuary-B_2020-3.pdf
Ems	Germany / The Netherlands	1860	Channel Straightening / Channel Deepening	Start of canalization works in the lower ems		https://henry.baw.de/bitstream/20.500.11970/108616/1/BAWFuE-Abschlussbericht_MudEstuary-B_2020-3.pdf
Ems	Germany / The Netherlands	1870-1899	Misscellaneous	Construction of Geise training wall (Geiseleitdamm)		https://henry.baw.de/bitstream/20.500.11970/108616/1/BAWFuE-Abschlussbericht_MudEstuary-B_2020-3.pdf
Ems	Germany / The Netherlands	1930 to 1930	Misscellaneous	new large structure (stone dam) which is todays shoreline at Knock; behind the guiding dam (~3.5km long) sand deposits accumulated (= mudflat, called "Rysumer Nacken"); by 1939 ~ 14 Mio. m³ of sediment had been deposited		https://henry.baw.de/bitstream/20.500.11970/108616/1/BAWFuE-Abschlussbericht_MudEstuary-B_2020-3.pdf
Ems	Germany / The Netherlands	1958 to 1961	Misscellaneous	Geis dam: 12 km length; dam at northern side of Emden Fairway: ~2.2 km length		https://henry.baw.de/bitstream/20.500.11970/108616/1/BAWFuE-Abschlussbericht_MudEstuary-B_2020-3.pdf
Ems	Germany / The Netherlands	1998 to 2002	Misscellaneous/Tidal Barrier	built Ems storm barrier; since then also used to dam water for ship transfer from Papenburg downstream		https://henry.baw.de/bitstream/20.500.11970/108616/1/BAWFuE-Abschlussbericht_MudEstuary-B_2020-3.pdf
Ems	Germany / The Netherlands	1899	Tidal Barrier	Construction of Tidewerh (Weir) Emden		https://henry.baw.de/bitstream/20.500.11970/108616/1/BAWFuE-Abschlussbericht_MudEstuary-B_2020-3.pdf
Ems	Germany / The Netherlands	1954	Tidal Barrier	Leda barrage (Leda-Sperrwerk) at Leer completed—tidal propagation and surge inflow from Ems into Leda/Jümme can be blocked.		https://henry.baw.de/bitstream/20.500.11970/108616/1/BAWFuE-Abschlussbericht_MudEstuary-B_2020-3.pdf
Rhine-Meuse	The Netherlands	1904	Changes to the Channel Network	Separation of the Meuse: Afgedamde Maas closed; Bergsche Maas canal opened. Rerouted Meuse discharge to Hollands Diep/Haringvliet		Paalvast (2014)
Rhine-Meuse	The Netherlands	1863-1872	Changes to the Channel Network	Construction of Nieuwe Waterweg, new outlet for the Rhine-Meuse Estuary. This also included jetties at Hoek van Holland (mouth of Nieuwe Waterweg)		Vellinga et al. (2014); https://en.wikipedia.org/wiki/Nieuwe_Waterweg
Rhine-Meuse	The Netherlands	1871-1872	Changes to the Channel Network	Low-water dam & separation of Scheur/Brielsche Maas during NWw works		Paalvast (2014)
Rhine-Meuse	The Netherlands	1957-1977	Changes to the Channel Network	Construction Volkerak Dam		https://en.wikipedia.org/wiki/Volkerakdam
Rhine-Meuse	The Netherlands	1958-1971	Changes to the Channel Network	Closure Haringvliet (southern tidal outlet) - Discharge shifted to New Waterway		Vellinga et al. (2014)
Rhine-Meuse	The Netherlands	1969-1972	Changes to the Channel Network	Dam between Nieuwe Waterweg and the Europoort Access channel		Huismans et al. (2021)
Rhine-Meuse	The Netherlands	1997	Changes to the Channel Network	Hartelkanaal western connection opened (Beerdam breached)		Vellinga et al. (2014)
Rhine-Meuse	The Netherlands	1978–1993	Changes to the Channel Network - Misscellaneous	Construction of dams in the river bed of the Oude Maas (1978), filling up of deeper parts (1985–1986) and removal of two of the dams (1993).		Huismans et al. (2021)
Rhine-Meuse	The Netherlands	1970-1984	Changes to the Channel Network / Channel Deepening	Dordtsche Kil reconstruction & deepening to -8m NAP		Huismans et al. (2021)
Rhine-Meuse	The Netherlands	2005	Channel Deepening	Deepening navigation channel (−9.4 m NAP) Dortsche Kil/Hollandsch Diep		Huismans et al. (2021)		10	3.048
Rhine-Meuse	The Netherlands	1974-1975	Channel Deepening	"Trapjeslijn" Stepped bed profile in Nieuwe Waterweg - Nieuwe Maas		Huismans et al. (2021)
Rhine-Meuse	The Netherlands		Channel Deepening	Deepening Trapjeslijn between km 1005 and 1013		Huismans et al. (2021)
Rhine-Meuse	The Netherlands	1960s	Land Reclamation	Construction Europort & (first) Maasvlakte		https://en.wikipedia.org/wiki/Maasvlakte
Rhine-Meuse	The Netherlands	1997	Misscelaneous	Construction storm surge barrier “Maeslantkering” finalised		Huismans et al. (2021)
Rhine-Meuse	The Netherlands	2008	Misscellaneous / Land Reclamation	Start of construction “Tweede Maasvlakte”		Huismans et al. (2021)
Thames	United Kingdom	1843-1877	Channel Deepening	Systematic dredging of shoals and removal of half-tide weirs/obstructions		Redman (1877)
Thames	United Kingdom	1909–1928	Channel Deepening	Major capital dredging (PLA)—deepened channel upstream from Tilbury		Siggers et al. (2006)
Thames	United Kingdom	1831	Misscellaneous	Removal of Old London Bridge and replacement with wider-spanned bridge		Redman (1877)
Thames	United Kingdom	1862-1870	Misscellaneous	Construction of Victorian Thames Embankments 1862-1870		https://en.wikipedia.org/wiki/Thames_Embankment
Thames	United Kingdom	1974-1982	Misscellaneous	Construction Thames Barrier		https://en.wikipedia.org/wiki/Thames_Barrier
Thames	United Kingdom	1810-1811	Tidal Barrier	Teddington Lock & Weir constructed		https://en.wikipedia.org/wiki/Teddington_Lock
Cape Fear River	USA	1915-1935	Altered Flow Regime	Construction of Cape Fear Locks and dams		https://www.saw.usace.army.mil/Locations/District-Lakes-and-Dams/Cape-Fear-Locks-and-Dams
Cape Fear River	USA	1967-1982	Altered Flow Regime	Construction of B. Everett Jordan Dam & Lake		https://www.saw.usace.army.mil/Locations/District-Lakes-and-Dams/B-Everett-Jordan/History
Cape Fear River	USA	1881	Channel Deepening	Start of large scale dredging		Familkhalili & Talke (2016)
Cape Fear River	USA	1932	Channel Deepening	Maintenance depth increased to -9.1m MLLW	9.1m	Familkhalili & Talke (2016)
Cape Fear River	USA	1971	Channel Deepening	Maintenance depth increased to -11.6m MLLW	11.6m	Familkhalili & Talke (2016)
Cape Fear River	USA	2001	Channel Deepening	Maintenance depth increased to -13.5m MLLW	13.5m	Familkhalili & Talke (2016)
Cape Fear River	USA	2015	Channel Deepening	Maintenance depth increased to -15.5m MLLW	15.5m	Familkhalili & Talke (2016)
Cape Fear River	USA	1870-1891	Network Reconfiguration	Closure of new inlet via the long rock dam "the Rocks" between Bald Head & Fort Fisher		https://eu.starnewsonline.com/story/news/2016/04/28/army-corps-why-remove-rocks/27588781007/
Columbia	USA	1941-1968	Altered Flow Regime	Construction Grand Collee Dam (1941), The Dallas Dam (1957) & John Doe Dam (1968). Spring freshet flows reduced by ~45%.		Helaire et al. (2019); Templeton et al. (2024)
Columbia	USA	1917	Changes to Inlet Geometry	Construction North Jetty		Helaire et al. (2019)
Columbia	USA	1885-1895	Changes to Inlet Geometry	Construction South Jetty		Helaire et al. (2019)
Columbia	USA	1878	Channel Deepening	Maintenance depth Columbia River Channel of -6.1m MLLW	6.1m	Helaire et al. (2019)
Columbia	USA	1882	Channel Deepening	Maintenance depth Columbia River Mouth of -9.1m MLLW	9.1m	Helaire et al. (2019)
Columbia	USA	1899	Channel Deepening	Maintenance depth Columbia River Channel of -7.6m MLLW	7.6m	Helaire et al. (2019)
Columbia	USA	1905	Channel Deepening	Maintenance depth Columbia River Mouth of -12.2m MLLW	12.2m	Helaire et al. (2019)
Columbia	USA	1912	Channel Deepening	Maintenance depth Columbia River Channel of -9.1m MLLW and 91m width	9.1m	Helaire et al. (2019)
Columbia	USA	1930	Channel Deepening	Maintenance depth Columbia River Channel of -10.7m MLLW and 152m width	10.7m	Helaire et al. (2019)
Columbia	USA	1954	Channel Deepening	Maintenance depth Columbia River Mouth of -14.6m MLLW	14.6m	Helaire et al. (2019)
Columbia	USA	1962	Channel Deepening	Maintenance depth Columbia River Channel of -12.2m MLLW and 183m width	12.2m	Helaire et al. (2019)
Columbia	USA	1999	Channel Deepening	Maintenance depth Columbia River Channel of -13.1m MLLW	13.1m	Helaire et al. (2019)
Columbia	USA	1880-1940	Land Reclamation	>50% of wetlands lost (~31,500 acres), with reclamation peaking in 1936-1940		Marcoe & Pilson (2017); Templeton et al. (2024)
Columbia	USA	2004-Present	Restoration Efforts	CEERP began in ~2004 restoring tidal floorplains. ~9% of recoverable floodplain restored by 2021 by levee breaching and reconnection of tidal wetlands		Templeton et al. (2024)
Columbia	USA	1934-1937	Tidal Barrier	Completion Bonneville Dam at ~226km from Columbia River Mouth. Before the construction of Bonneville dam, the tidal limit was located at Cascades Rapids (at ~231km)	226km	Helaire et al. (2019); Templeton et al. (2024)
Columbia	USA	1913	Changes to Inlet Geometry	South Jetty extended seasward by 7km		Helaire et al. (2019)
Connecticut River	USA	1840-1970	Altered Flow Regime	Gradual Alteration of Flow Regime by many smaller hydropower and flood control dams
Connecticut River	USA	1872	Changes to Inlet Geometry	Construction of Old Saybrook Entrance Jetties
Connecticut River	USA	1946	Channel Deepening	Maintenance depth at -4.6m MLLW	4.6m	https://historicalcharts.noaa.gov/
Connecticut River	USA	1836	Channel Deepening / Changes to Inlet Geometry	Initial dredging of Saybrook Bar (entrance of Connecticut)		Love (1903)
Connecticut River	USA	1994	Miscellaneous	Tidal Wetlands of Lower Connecticu River estuary listed as Ramsar Wetland of International Importance hereby ensuring protection and management		https://rsis.ramsar.org/ris/710
Connecticut River	USA	1827	Tidal Barrier	Construction of Enfield Dam
Coos Bay	USA	1880-1914	Changes to Inlet Geometry	Jettying of Estuary Mouth, reducing the inlet width from 1.3km to 0.62km		Eidam et al. (2021; 2022)
Coos Bay	USA	1912	Channel Deepening	Maintenance depth Entrance to Istmough Slough -5.2m MLLW	5.2m	https://historicalcharts.noaa.gov/
Coos Bay	USA	1919	Channel Deepening	Maintenance depth Entrance to Istmough Slough -6.1m MLLW	6.1m	https://historicalcharts.noaa.gov/
Coos Bay	USA	1951	Channel Deepening	Maintenance depth Entrance to Istmough Slough -7.9m MLLW	7.9m	https://historicalcharts.noaa.gov/
Coos Bay	USA	1967	Channel Deepening	Maintenance depth Entrance to Istmough Slough -9.1m MLLW	9.1m	https://historicalcharts.noaa.gov/
Coos Bay	USA	1983	Channel Deepening	Maintenance depth Entrance to Istmough Slough -10.7m MLLW	10.7m	https://historicalcharts.noaa.gov/
Coos Bay	USA	2011	Channel Deepening	Maintenance depth Entrance to Istmough Slough -11.3m MLLW and width of 94.4m	11.3m	https://historicalcharts.noaa.gov/
Coos Bay	USA	2022	Channel Deepening	Plans to deepen the channel to 14 m and widen by 45 m for LNG terminal access (Jordan Cove project).		Eidam et al. (2021; 2022)
Coos Bay	USA	1992	Land Reclamation	Runway Extended North Bend Airport		Eidam et al. (2021; 2022)
Coos Bay	USA	1910-1970	Land Reclamation	Major period of intertidal filling for urban, industrial, and transportation infrastructure. Estuary area reduced by ~12%.		Eidam et al. (2021; 2022)
Coos Bay	USA	1944-1953	Land Reclamation	North Bend airport built on filled marshland		Eidam et al. (2021; 2022)
Coos Bay	USA	1930-1970	Miscellaneous	Dredge spoils dumped on intertidal flats, especially east of the main channel.		Eidam et al. (2021; 2022)
Coos Bay	USA	1940-1944	Network Reconfiguration	Coos River rerouted from eastern flats into Marshfield Channel to support port development.		Eidam et al. (2021; 2022)
Delaware River	USA	1950-1980	Altered Flow Regime	Dam/Reservoir Construction in Catchment Delaware; e.g. Pepacton Dam, Cannonsville Reservoir, etc.		https://en.wikipedia.org/wiki/Cannonsville_Reservoir, https://en.wikipedia.org/wiki/Pepacton_Reservoir https://www.nyc.gov/html/nycwater/html/drinking/reservoir.shtml
Delaware River	USA	1898	Channel Deepening	Maintenance depths set at -7.9m MLLW; beginning of federally maintanted shipping channel	7.9m	Parejo-Roman et al. (2020)
Delaware River	USA	1910	Channel Deepening	Maintenance depths set at -9.1m MLLW	9.1m	Parejo-Roman et al. (2020)
Delaware River	USA	1926	Channel Deepening	Maintenance depths set at -10.7m MLLW	10.7m	Parejo-Roman et al. (2020)
Delaware River	USA	1940	Channel Deepening	Maintenance depths set at -12.2m MLLW	12.2m	Parejo-Roman et al. (2020)
Delaware River	USA	2014	Channel Deepening	Maintenance depths set at -13.7m MLLW	13.7m	Parejo-Roman et al. (2020)
Delaware River	USA	1897	Miscellaneous	Removal of Smiths and Windmill Island from Delaware River to improve navigation		https://philadelphiaencyclopedia.org/essays/smiths-and-windmill-islands
Delaware River	USA	1829	Network Reconfiguration	Construction of Chesapeake & Delaware Canal (with locks)		https://en.wikipedia.org/wiki/Chesapeake_%26_Delaware_Canal
Delaware River	USA	1927-1929	Network Reconfiguration	Chesapeake & Delaware Canal converted to sea-level ship canal (no locks), ~3.7m deep and 27m wide, improving tidal connectivity between bays.	3.7m	https://en.wikipedia.org/wiki/Chesapeake_%26_Delaware_Canal
Delaware River	USA	1935–1938	Network Reconfiguration	Chesapeake & Delaware Canal deepened to -8.2m MLLW	8.2m	https://en.wikipedia.org/wiki/Chesapeake_%26_Delaware_Canal
Delaware River	USA	1970s	Network Reconfiguration	Chesapeake & Delaware Canal deepened to -10.7m MLLW	10.7m	https://en.wikipedia.org/wiki/Chesapeake_%26_Delaware_Canal
Hudson River	USA	1930	Altered Flow Regime	Construction Conklingville Dam (Sacandaga Reservoir) built for flood control, reducing freshed peaks		Ralston et al. (2019)
Hudson River	USA	1860-1880	Channel Deepening	Initial dredging to Albany to maintenance depth -3m	3m	Ralston et al. (2019)
Hudson River	USA	1892-1910	Channel Deepening	Maintenance depth to Albany increased to -3.7m MLLW	3.7m	Schureman (1934)
Hudson River	USA	1899-1914	Channel Deepening	Dredging of Ambrose Channel in New York Harbor to depth of 12m	12m	Ralston et al. (2019)
Hudson River	USA	1920-1930	Channel Deepening	Maintenance depth to Albany increased to -9.8m MLLW	9.8m	Ralston et al. (2019); Schureman (1934)
Hudson River	USA	1990-2010	Channel Deepening	New York Harbor channels deepened to 15-16m for Panamax/post-Panamax ships	15m	Ralston et al. (2019)
Hudson River	USA	1940-1960	Network Reconfiguration	Continued Dredging and disposal in side channels resulting in conversion of braided network to single channel.		Ralston et al. (2019)
Hudson River	USA	1832	Tidal Barrier	Construction of Troy State Dam (set the head of the tide near Troy)		Schureman (1934)
James River	USA	1884-1966	Channel Deepening	James River Federal Navigation Project Authorized, Current project depth is -7.6m MLLW	7.6m	https://www.nao.usace.army.mil/About/Projects/James-River-Navigation , https://historicalcharts.noaa.gov/
James River	USA	1864-1870	Channel Straightening	Dutch Gap Canal Cut to bypass long meander		https://en.wikipedia.org/wiki/Dutch_Gap_Canal
Potomac River	USA	1950's - 1980's	Altered Flow Regime	Dam/Reservoir Construction in Catchment Potomac; e.g. Little Falls Dam, Jennings Randolph Lake		https://en.wikipedia.org/wiki/Little_Falls_Dam_(Potomac_River) , https://en.wikipedia.org/wiki/Jennings_Randolph_Lake
Potomac River	USA	1860's-1870's	Channel Deepening	Maintenance Depth of navigation channels at -4.6m MLLW	4.6m	https://www.nps.gov/articles/history-archeology-of-dc-flood-abatement-part-2.htm
Potomac River	USA	1935-1940	Channel Deepening	Maintenance Depth of navigation channels increased to -7.3m MLLW	7.3m	https://historicalcharts.noaa.gov/
Potomac River	USA	1882	Land Reclamation	Start of Potomac Flats reclamation project		https://www.nps.gov/articles/history-archeology-of-dc-flood-abatement-part-2.htm
San Francisco Bay	USA	1938-1963	Altered Flow Regime	Construction of dams as part of the "Central Valley Project". This reduced freshwater inflow and sediment inputs.		Rodriguez-Padilla & Ortiz (2017)
San Francisco Bay	USA	1960-1971	Altered Flow Regime	Implementation of the "State Water Project", consisting of dam construction (e.g. Oroville Dam) and infrastructure to divert water to Southern California (pumps, aquaducts, tunnels).		https://en.wikipedia.org/wiki/California_State_Water_Project
San Francisco Bay	USA	1922	Channel Deepening	Entrance Channel dredged to depth of -12.2m MLLW	12.2m	Rodriguez-Padilla & Ortiz (2017)
San Francisco Bay	USA	1933	Channel Deepening	Port of Stockton officially opened to ocean-going vessels with a maintenance depth of -7.9m MLLW	7.9m	https://en.wikipedia.org/wiki/Stockton_Deepwater_Shipping_Channel
San Francisco Bay	USA	1948	Channel Deepening	San Joaquin Maintenance Depth up to Stockton increased to -9.1m MLLW	9.1m	https://historicalcharts.noaa.gov/
San Francisco Bay	USA	1965	Channel Deepening	Shipping Channel San Francisco Bay (south) maintained at -9.1m MLLW	9.1m	https://historicalcharts.noaa.gov/
San Francisco Bay	USA	1991	Channel Deepening	San Joaquin Maintenance Depth up to Stockton increased to -10.6m MLLW	10.6m	https://historicalcharts.noaa.gov/
San Francisco Bay	USA	2013	Channel Deepening	Modern Entrance Channel maintenance depth is -16.8m MLLW with a width of 610 meters	16.8m	Rodriguez-Padilla & Ortiz (2017)
San Francisco Bay	USA	1932-1934	Channel Deepening	Entrance Channel maintenance depth increased to -13.7m MLLW	13.7m	Rodriguez-Padilla & Ortiz (2017)
San Francisco Bay	USA	1942-1959	Channel Deepening	Entrance Channel maintenance depth increased to -15.2m MLLW	15.2m	Rodriguez-Padilla & Ortiz (2017)
San Francisco Bay	USA	1948	Channel Deepening	Maintenance depth Sacramento River -3.0m MLLW (Cache Slough - Sacramento)	3.0m	https://historicalcharts.noaa.gov/
San Francisco Bay	USA	1948	Channel Deepening	Maintenance depth Sacramento River -6.1m MLLW(Mouth - Cache Slough)	6.1m	https://historicalcharts.noaa.gov/
San Francisco Bay	USA	1963	Channel Deepening	Maintenance depth Sacramento Ship Channel -9.1 MLLW	9.1m	https://historicalcharts.noaa.gov/
San Francisco Bay	USA	1928	Channel Deepening & Straightening	Construction of Stockton Deep Water Shipping Channel, including widening, straightening and cutting though islands
San Francisco Bay	USA	1848-1883	Channel Shallowing	Hydraulic gold mining in the watershed led to big influx of sediment		Rodriguez-Padilla & Ortiz (2017); Jaffe et al. (1998; 2007)
San Francisco Bay	USA	1862	Land Reclamation	Start of Levee construction following 1862 flood		Moftakhari et al. (2015)
San Francisco Bay	USA	1884	Miscellaneous	Sawyer Decision: Ban on hydraulic mining debris discharge		Jaffe et al. (1998; 2007)
San Francisco Bay	USA	1946-1963	Network Reconfiguration	Construction of the Sacramento Deep Water Ship Channel		https://en.wikipedia.org/wiki/Sacramento_Deep_Water_Ship_Channel
Savannah River	USA	1954-1962	Altered Flow Regime	Dam construction in catchment Savannah e.g. J Strom Thurmond Dam (1954); Hartwell Dam (1962); Richard B. Russell Dam (1985)		https://en.wikipedia.org/wiki/J._Strom_Thurmond_Dam https://en.wikipedia.org/wiki/Hartwell_Dam https://en.wikipedia.org/wiki/Richard_B._Russell_Dam
Savannah River	USA	1886-1896	Changes to the Inlet Geometry	Jettying of the inlet (north & south jetty)
Savannah River	USA	1994	Channel Deepening	Channel deepened to -12.8m	12.8m	Bassett (2022)
Savannah River	USA	2015	Channel Deepening	Channel deepened to -14.3 as part of Savannah Harbor Expansion Project	14.3m	Bassett (2022)
Savannah River	USA	1866-1869	Channel Deepening	Channel deepening started by dredging and removing cribs / sunken ships from Civil War. Resulting depth -5.5m HW	5.5m	Bassett (2022)
Savannah River	USA	1890's	Channel Deepening	Channel deepened to -7.9m	7.9m	Bassett (2022)
Savannah River	USA	1970	Miscellaneous	Back River Tide Gate construction		https://www.sas.usace.army.mil/Media/News-Releases/Article/1410454/removal-of-tide-gate-in-back-river-moves-shep-closer-to-completion/
Savannah River	USA	2016	Miscellaneous	Back River Tide Gate removal		https://www.sas.usace.army.mil/Media/News-Releases/Article/1410454/removal-of-tide-gate-in-back-river-moves-shep-closer-to-completion/
Savannah River	USA	1881	Network Reconfiguration	Construction of Cross Tides Dam (between front & back channels)		Bassett (2022)
St. Johns River	USA	1968	Altered Flow Regime	Upstream reservoir construction (Kirkpatrick - Rodman Dam)		https://en.wikipedia.org/wiki/Rodman_Reservoir
St. Johns River	USA	1881-1895	Changes to the Inlet Geometry	Construction Jetties Mayport River Entrance		https://jacksonvillebeaches.info/thread/2290/construction-jettys
St. Johns River	USA	1870s	Channel Deepening	First systematic dredging to create/maintain a 3m deep channel	3m	Talke et al. (2021)
St. Johns River	USA	1890-1893	Channel Deepening	Controlling depth increased to 3.7-4.6m	3.7m	Talke et al. (2021)
St. Johns River	USA	1899-1900	Channel Deepening	Controlling depth increased to 5.5m up to Jacksonville	5.5m	Talke et al. (2021)
St. Johns River	USA	1915-1916	Channel Deepening	Controlling depth increased to 7.9m-9.1m up to Jacksonville	7.9m	Talke et al. (2021)
St. Johns River	USA	2014-2022	Channel Deepening	Controlling depth increased to 5.5m up to Jacksonville	14.3m	https://www.saj.usace.army.mil/Portals/44/docs/Planning/EnvironmentalBranch/EnvironmentalDocs/FINAL_Jacksonville_Harbor_GRRII_SEIS.pdf
St. Johns River	USA	1952	Channel Straightening	Dames Point cutoff: new cut through wetlands shortens the shipping channel by ~3 km just downstream of Dames Point.		Talke et al. (2021)
St. Johns River	USA	1950s	Channel Straightening	Additional ~1 km shortcut near Longbranch		Talke et al. (2021)
Avoine, J., Allen, G. P., Nichols, M., Salomon, J. C., & Larsonneur, C. (1981). Suspended-sediment transport in the Seine estuary, France: effect of man-made modifications on estuary—shelf sedimentology. Marine Geology, 40(1-2), 119-137.
Bassett, G. (2022). Analysis of changing tidal range in Savannah, Georgia and the effect on high tide flooding and storm surge (Master’s thesis, California Polytechnic State University, San Luis Obispo). California Polytechnic State University Digital Commons.
Bok, C. D. (2001). Long-term morphology of the Eastern Scheldt. Memoirs of the Centre for Engineering Geology in the Netherlands, 210.
Cai, H., Zhang, P., Garel, E., Matte, P., Hu, S., Liu, F., & Yang, Q. (2020). A novel approach for the assessment of morphological evolution based on observed water levels in tide-dominated estuaries. Hydrology and Earth System Sciences, 24(4), 1871-1889.
Dijkstra, Y. M., & de Goede, R. J. (2024). Regime shift to hyperturbid conditions in the Loire estuary: overview of observations and model analysis of physical mechanisms. Journal of Geophysical Research: Oceans, 129(9), e2023JC020273.
Eidam, E. F., Sutherland, D. A., Ralston, D. K., Conroy, T., & Dye, B. (2021). Shifting sediment dynamics in the Coos Bay Estuary in response to 150 years of modification. Journal of Geophysical Research: Oceans, 126(1), e2020JC016771.
Eidam, E. F., Sutherland, D. A., Ralston, D. K., Dye, B., Conroy, T., Schmitt, J., ... & Wood, J. (2022). Impacts of 150 years of shoreline and bathymetric change in the Coos Estuary, Oregon, USA. Estuaries and Coasts, 45(4), 1170-1188.
Familkhalili, R., & Talke, S. A. (2016). The effect of channel deepening on tides and storm surge: A case study of Wilmington, NC. Geophysical research letters, 43(17), 9138-9147.
Guo, L., Zhu, C., Xie, W., Xu, F., Wu, H., Wan, Y., ... & He, Q. (2021). Changjiang Delta in the Anthropocene: Multi-scale hydro-morphodynamics and management challenges. Earth-Science Reviews, 223, 103850.
Helaire, L. T., Talke, S. A., Jay, D. A., & Mahedy, D. (2019). Historical changes in Lower Columbia River and estuary floods: A numerical study. Journal of Geophysical Research: Oceans, 124(11), 7926-7946.
Huismans, Y., Koopmans, H., Wiersma, A., de Haas, T., Berends, K., Sloff, K., & Stouthamer, E. (2021). Lithological control on scour hole formation in the Rhine-Meuse Estuary. Geomorphology, 385, 107720.
Jaffe, B. E., Smith, R. E., & Foxgrover, A. C. (2007). Anthropogenic influence on sedimentation and intertidal mudflat change in San Pablo Bay, California: 1856–1983. Estuarine, Coastal and Shelf Science, 73(1-2), 175-187.
Jaffe, B. E., Smith, R. E., & Torresan, L. Z. (1998). Sedimentation and bathymetric change in San Pablo Bay: 1856-1983 (No. 98-759). US Geological Survey.
Jalón‐Rojas, I., Sottolichio, A., Hanquiez, V., Fort, A., & Schmidt, S. (2018). To what extent multidecadal changes in morphology and fluvial discharge impact tide in a convergent (turbid) tidal river. Journal of Geophysical Research: Oceans, 123(5), 3241-3258.
Kuratorium für Forschung im Küsteningenieurwesen. (Ed.). (2008). Die Küste, 74: Archiv für Forschung und Technik an der Nord- und Ostsee. Archive for Research and Technology on the North Sea and Baltic Coast. Boyens. https://hdl.handle.net/20.500.11970/101589
Love, W. D. (1903). THE NAVIGATION OF TIlE CONNECTICUT RIVER. Proceedings of the American Antiquarian Society (1880 to 2008), 15(3).
Marcoe, K., & Pilson, S. (2017). Habitat change in the lower Columbia River estuary, 1870–2009. Journal of Coastal Conservation, 21(4), 505-525.
Moftakhari, H. R., Jay, D. A., Talke, S. A., & Schoellhamer, D. H. (2015). Estimation of historic flows and sediment loads to San Francisco Bay, 1849–2011. Journal of hydrology, 529, 1247-1261.
Paalvast, P. (2014). Ecological studies in a man-made estuarine environment, the port of Rotterdam (Doctoral dissertation, Sl: sn).
Pareja‐Roman, L. F., Chant, R. J., & Sommerfield, C. K. (2020). Impact of historical channel deepening on tidal hydraulics in the Delaware Estuary. Journal of Geophysical Research: Oceans, 125(12), e2020JC016256.
Ralston, D. K., Talke, S., Geyer, W. R., Al‐Zubaidi, H. A., & Sommerfield, C. K. (2019). Bigger tides, less flooding: Effects of dredging on barotropic dynamics in a highly modified estuary. Journal of Geophysical Research: Oceans, 124(1), 196-211.
Redman, J. B. (1877). THE RIVER THAMES.(INCLUDES PLATES AND APPENDIX). In Minutes of the Proceedings of the Institution of Civil Engineers (Vol. 49, No. 1877, pp. 67-114). Thomas Telford-ICE Virtual Library.
Rodríguez‐Padilla, I., & Ortiz, M. (2017). On the secular changes in the tidal constituents in S an F rancisco B ay. Journal of Geophysical Research: Oceans, 122(9), 7395-7406.
Schureman, P. (1934). Tides and currents in Hudson River (No. 180). US Government Printing Office.
Siggers, G., Spearman, J., Littlewood, M., & Donovan, B. (2006). One hundred years of morphological change in the Thames Estuary. Impacts on tide levels and implications for flood risk management to 2100.
Sottolichio, A., Hanquiez, V., Périnotto, H., Sabouraud, L., & Weber, O. (2013). Evaluation of the recent morphological evolution of the Gironde estuary through the use of some preliminary synthetic indicators. Journal of Coastal Research, (65), 1224-1229.
Talke, S. A., Familkhalili, R., & Jay, D. A. (2021). The influence of channel deepening on tides, river discharge effects, and storm surge. Journal of Geophysical Research: Oceans, 126(5), e2020JC016328.
Templeton, W. J., Jay, D. A., Diefenderfer, H. L., & Talke, S. A. (2024). Shallow-water habitat in the Lower Columbia River Estuary: a highly altered system. Estuaries and Coasts, 47(1), 91-116.
van Maanen, B., & Sottolichio, A. (2018). Hydro-and sediment dynamics in the Gironde estuary (France): Sensitivity to seasonal variations in river inflow and sea level rise. Continental Shelf Research, 165, 37-50.
van Maren, D. S., Beemster, J. G. W., Wang, Z. B., Khan, Z. H., Schrijvershof, R. A., & Hoitink, A. J. F. (2023). Tidal amplification and river capture in response to land reclamation in the Ganges-Brahmaputra delta. Catena, 220, 106651.
Vandenbruwaene, W., Beullens, J., Meire, D., Plancke, Y., & Mostaert, F. (2020). Agenda voor de Toekomst–Schelde estuarium, historische evolutie getij en morfologie: deelrapport 2. Data-analyse morfologie en getij. WL Rapporten.
Vellinga, N. E., Hoitink, A. J. F., Van Der Vegt, M., Zhang, W., & Hoekstra, P. (2014). Human impacts on tides overwhelm the effect of sea level rise on extreme water levels in the Rhine–Meuse delta. Coastal engineering, 90, 40-50.
Wang, H., Zhang, P., Hu, S., Cai, H., Fu, L., Liu, F., & Yang, Q. (2020). Tidal regime shift in Lingdingyang Bay, the Pearl River Delta: An identification and assessment of driving factors. Hydrological Processes, 34(13), 2878-2894.
Wu, Z. Y., Saito, Y., Zhao, D. N., Zhou, J. Q., Cao, Z. Y., Li, S. J., ... & Liang, Y. Y. (2016). Impact of human activities on subaqueous topographic change in Lingding Bay of the Pearl River estuary, China, during 1955–2013. Scientific reports, 6(1), 37742.
Xie, D., Pan, C., Wu, X., Gao, S., & Wang, Z. B. (2017). Local human activities overwhelm decreased sediment supply from the Changjiang River: Continued rapid accumulation in the Hangzhou Bay-Qiantang Estuary system. Marine Geology, 392, 66-77.
Yang, Q., Hu, S., Fu, L., Zhang, P., Chu, N., Liu, F., & Cai, H. (2022). Responses of tidal duration asymmetry to morphological changes in Lingding Bay of the Pearl River Estuary. Frontiers in Marine Science, 9, 983182.
Zhang, M., Townend, I., Zhou, Y., Wang, L., & Dai, Z. (2019). An examination of estuary stability in response to human interventions in the South Branch of the Yangtze (Changjiang) estuary, China. Estuarine, Coastal and Shelf Science, 228, 106383.
Zhu, C., Guo, L., van Maren, D. S., Wang, Z. B., & He, Q. (2021). Exploration of decadal tidal evolution in response to morphological and sedimentary changes in the Yangtze Estuary. Journal of Geophysical Research: Oceans, 126(9), e2020JC017019.
